# Supplementary material for: Loss of β-cell identity and diabetic phenotype in mice caused by disruption of CNOT3-dependent mRNA deadenylation
Source: Commun Biol. 2020 Aug 28;3:476. doi: 10.1038/s42003-020-01201-y (PMC7455721; doi:10.1038/s42003-020-01201-y)
Supplement: Supplementary file 3 — Supplementary Data 1 [file 42003_2020_1201_MOESM3_ESM.xlsx]

## Sheet: Fig. 2e-k
Fig.2e:
Control	0	15	30	60	90	120		Cnot3βKO	0	15	30	60	90	120
Control_1	90	438	266	205	144	108		KO_1	94	310	341	265	210	113
Control_2	61	363	385	169	87	101		KO_2	78	296	291	144	93	83
Control_3	76	285	209	108	85	94		KO_3	78	315	229	139	108	116
Control_4	66	301	242	166	148	109		KO_4	92	385	379	164	140	110
Control_5	68	410	277	130	109	84		KO_5	59	326	249	155	137	107
Control_6	95	355	282	157	135	134		KO_6	70	323	239	118	97	82
Mean	76	358.667	276.833	155.833	118	105		Mean	78.5	325.833	288	164.167	130.833	101.833
S.E.M	5.61545	24.2991	24.2617	13.7245	11.5412	6.93782		S.E.M	5.40216	12.6053	24.8341	21.1525	17.7828	6.23654
p-value								p-value	0.754937	0.258007	0.75435	0.747847	0.558431	0.741293
Fig. 2f:
Control	0	15	30	60	90	120		Cnot3βKO	0	15	30	60	90	120
Control_1	63.5	340.5	258	165.5	122.7	104		KO_1	81	398	356.5	303.5	211.5	137
Control_2	64	275	209	132	127.5	79		KO_2	62.5	338	351	293.5	224.7	127.5
Control_3	67	264	298	203	140	111		KO_3	66	319	371	332	241	152
Control_4	62	293	263	203	141	94		KO_4	67	311	369	257	179	119
Control_5	76	315	388	244	160	105		KO_5	76	416	507	369	210	150
Control_6	83	334	307	204	126	97		KO_6	69	341	406	320	278	233
Control_7	68	372	329	212	154	108
Control_8	74	334	320	263	200	135
Control_9	76	360	302	228	144	155.5
Mean	70.3889	320.833	297.111	206.056	146.133	109.833		Mean	70.25	353.833	393.417	312.5	224.033	153.083
S.E.M	2.38889	12.3744	16.8246	13.0975	7.92848	7.58928		S.E.M	2.82179	17.5868	24.0279	15.4391	13.6415	16.805
p-value								p-value	0.970832	0.137132	0.00480557	0.000166861	0.000143756	0.0206354
Fig. 2g:
	Control	Cnot3βKO
Replicate_1	74	407
Replicate_2	70	346
Replicate_3	79	136
Replicate_4	72	127
Replicate_5	62
Mean	71.4	254
S.E.M	2.78568	71.8366
p-value		0.0233017
Fig. 2h:
	4 weeks		8 weeks		12 weeks
	Control	Cnot3βKO	Control	Cnot3βKO	Control	Cnot3βKO
Replicate_1	14.5	16.4	18.5	18.98	25.58	19.29
Replicate_2	13.2	14.1	19.4	21.6	26.68	23.67
Replicate_3	15.2	13.7	20.4	19.7	26.24	22.11
Replicate_4	16.63	14.19	18.4	18.2	24.68	22.62
Replicate_5	15.54	14.07	19.7	21.3	24.8	20.45
Replicate_6	13.68	12.89	22	18.55	23.3	23
Mean	14.7917	14.225	19.7333	19.7217	25.2133	21.8567
S.E.M	0.515121	0.477122	0.54752	0.584753	0.498522	0.678448
p-value		0.438405		0.988667		0.0025719
Fig. 2i:
	Control	Cnot3βKO
Replicate_1	187	346.5
Replicate_2	138	310.5
Replicate_3	193	443
Replicate_4	128	219
Replicate_5	143	452
Replicate_6	158	279
Replicate_7		566
Replicate_8		427
Replicate_9		428
Replicate_10		235
Replicate_11		348
Replicate_12		363
Replicate_13		297
Mean	157.833	362.615
S.E.M	10.9405	27.2259
p-value		0.000120528
Fig. 2j:
	Control		Cnot3βKO
	0	15	0	15
Replicate_1	0.194872	0.758974	0.22906	0.451282
Replicate_2	0.31453	0.878632	0.22906	0.588034
Replicate_3	0.758974	0.844444	0.280342	0.57094
Replicate_4	0.109402	0.810256	0.348718	0.417094
Mean	0.344444	0.823076	0.271795	0.506837
S.E.M	0.144438	0.025522	0.0283472	0.0426637
p-value				0.00070831
Fig. 2k:
	Control		Cnot3βKO
	3G	17G	3G	17G
Replicate_1	0.0504	0.0278	0.0032	0.0072
Replicate_2	0.0035	0.0273	0.0019	0.0066
Replicate_3	0.0066	0.0167	0.0029	0.0051
Replicate_4	0.0025	0.0117	0.0026	0.0143
Mean	0.01575	0.020875	0.00265	0.0083
S.E.M	0.0115829	0.00398798	0.000278388	0.00204817
p-value				0.0309624

## Sheet: Fig. 2l
Fig. 2l:
Time(sec)	Control (n=3, 20 islets)																														Cnot3βKO (n=3, 18 islets)
0	1.2661	1.42014	1.07359	1.06812	1.20214	1.23035	1.02943			1.03947	1.02285	1.03001	1.03935	1.03674	1.02503			1.02705	1.03782	1.0279	1.05897	1.06826	1.0497	1.02937							1.01234	0.887411	0.923187	0.8762			1.05881	1.00428	1.01895	1.04292	1.03495	1.01765	1.04185	1.03553			0.941086	1.12123	0.983796
2	1.26382	1.40958	1.09103	1.07815	1.20186	1.22208	1.03464			1.02945	1.01862	1.02526	1.03184	1.02822	1.02096			1.00903	1.01861	1.01271	1.04197	1.04967	1.03341	1.01538							1.02085	0.895865	0.930558	0.882519			1.05513	1.00022	1.02138	1.0408	1.03257	1.01967	1.03799	1.03302			1.02446	1.13949	1.00928
4	1.2349	1.3699	1.09455	1.08274	1.18276	1.19592	1.03819			1.04281	1.02556	1.0373	1.04059	1.04063	1.03047			0.997725	1.00642	1.00879	1.03554	1.04021	1.02332	1.00863							1.0104	0.884539	0.916605	0.873611			1.08951	1.04283	1.06593	1.08267	1.07331	1.05017	1.06131	1.07085			1.07996	1.16781	1.03844
6	1.18705	1.29333	1.07948	1.07736	1.15166	1.16937	1.03093			1.02698	1.01376	1.02283	1.03256	1.02873	1.01785			1.01227	1.01317	1.01771	1.0435	1.05444	1.03147	1.14255							1.00958	0.880152	0.914939	0.868159			1.10081	1.08691	1.07086	1.09968	1.09264	1.06214	1.06791	1.09167			1.12548	1.16066	1.13504
8	1.18949	1.28644	1.08922	1.08457	1.14983	1.17786	1.04282			1.03004	1.01808	1.02118	1.03248	1.02509	1.01623			1.02378	1.02278	1.0247	1.0573	1.06815	1.03511	1.19799							1.00778	0.881748	0.913326	0.868546			1.0951	1.09668	1.06177	1.09698	1.09323	1.05762	1.06561	1.09654			1.13147	1.15224	1.15902
10	1.21294	1.30726	1.11	1.10962	1.1697	1.20457	1.05615			1.01954	1.01096	1.0152	1.02442	1.02028	1.01219			1.03881	1.03178	1.03637	1.06889	1.10036	1.05557	1.24904							0.998418	0.87609	0.909836	0.859902			1.07754	1.09707	1.05751	1.09445	1.08845	1.05394	1.05804	1.08787			1.11187	1.14633	1.15253
12	1.16908	1.24296	1.09337	1.09032	1.13921	1.17102	1.04765			1.03244	1.02521	1.02791	1.03688	1.02948	1.02431			1.01479	1.02021	1.01602	1.04399	1.14143	1.03493	1.24759							1.01048	0.886749	0.92042	0.870473			1.07444	1.09726	1.0497	1.08814	1.08796	1.05037	1.06025	1.11956			1.04039	1.1204	1.12908
14	1.15663	1.22286	1.08402	1.08069	1.12933	1.16439	1.04362			1.0244	1.01273	1.02129	1.02849	1.02735	1.01839			1.01329	1.01696	1.0131	1.04125	1.16742	1.03729	1.26822							1.00646	0.882827	0.917547	0.865991			1.06731	1.08214	1.04132	1.08443	1.08606	1.04507	1.05758	1.13212			1.01769	1.11497	1.12418
16	1.15259	1.21065	1.08656	1.08189	1.12516	1.16474	1.0493			1.0341	1.02338	1.03392	1.03714	1.03378	1.02615			1.03499	1.03287	1.02804	1.05724	1.2133	1.05198	1.29822							1.01375	0.887917	0.920211	0.872444			1.05972	1.06275	1.03036	1.07209	1.08719	1.03482	1.04505	1.10978			0.976454	1.10168	1.10681
18	1.16341	1.2187	1.10088	1.09203	1.13132	1.17368	1.05979			1.01836	1.00759	1.01656	1.02252	1.02153	1.00808			1.02559	1.02962	1.02404	1.04908	1.18767	1.0474	1.29398							1.00953	0.885828	0.919933	0.869626			1.05742	1.07044	1.03973	1.07315	1.09703	1.04112	1.04728	1.10659			0.971996	1.10681	1.10149
20	1.13681	1.18473	1.08781	1.08419	1.1165	1.1621	1.05617			1.02066	1.00847	1.01461	1.02114	1.01781	1.00845			1.01375	1.01803	1.01433	1.03722	1.17216	1.03317	1.25419							1.00512	0.88514	0.915961	0.869777			1.06315	1.07041	1.0432	1.0816	1.11071	1.04451	1.04909	1.10674			0.965472	1.11573	1.08388
22	1.13483	1.185	1.09108	1.0861	1.11721	1.17029	1.06057			1.04108	1.02297	1.03722	1.0413	1.0391	1.0294			1.02977	1.03216	1.02461	1.04667	1.16705	1.04666	1.27234							1.00924	0.888831	0.921345	0.872321			1.06737	1.07527	1.04357	1.08602	1.11282	1.04738	1.04792	1.10907			0.952621	1.10475	1.06461
24	1.13368	1.17547	1.0891	1.08419	1.11488	1.1627	1.06056			1.03279	1.01947	1.03181	1.03782	1.03356	1.02568			1.02434	1.02558	1.01933	1.04155	1.14494	1.03899	1.25011							1.0053	0.883662	0.915048	0.865143			1.02682	1.0288	0.997834	1.04015	1.06762	1.01322	1.01901	1.05787			0.944602	1.0943	1.04927
26	1.12371	1.15431	1.08254	1.0731	1.10301	1.1479	1.05765			1.01948	1.00546	1.01219	1.02024	1.02029	1.01005			1.01986	1.02314	1.02082	1.03853	1.11522	1.0371	1.27464							0.998187	0.875441	0.907872	0.858716			1.01445	1.01265	0.990493	1.02824	1.05012	1.00325	1.00771	1.04546			0.940134	1.09174	1.04454
28	1.1068	1.1321	1.0689	1.06169	1.09052	1.12625	1.04815			1.03876	1.02527	1.03458	1.03837	1.0357	1.02425			1.00683	1.01622	1.01178	1.02992	1.09047	1.02834	1.21385							1.00977	0.888337	0.918696	0.871273			1.00465	0.997786	0.981936	1.02288	1.03611	0.996826	1.00267	1.04292			0.940307	1.0773	1.0334
30	1.10475	1.13501	1.07334	1.07377	1.08927	1.13452	1.05439			1.03452	1.02346	1.03061	1.03509	1.03274	1.02126			0.996077	1.00967	1.01026	1.02605	1.07415	1.02308	1.20407							1.01075	0.895212	0.922028	0.873489			1.04626	1.05231	1.03412	1.06802	1.07926	1.04184	1.036	1.09147			0.991862	1.12024	1.06336
32	1.09285	1.11962	1.06712	1.06195	1.07937	1.11825	1.04455			1.03159	1.02223	1.02812	1.03662	1.03279	1.02303			0.989742	1.00581	1.00537	1.02384	1.06218	1.01968	1.18797							1.01626	0.900068	0.930346	0.877119			1.03775	1.04777	1.03611	1.05822	1.05974	1.03845	1.02603	1.08169			1.00081	1.10604	1.05473
34	1.07921	1.10233	1.06187	1.05761	1.06974	1.09867	1.04505			1.02167	1.01704	1.01765	1.02255	1.02249	1.0146			1.00385	1.01713	1.01787	1.03355	1.06404	1.02341	1.14428							1.00463	0.886562	0.914329	0.859894			1.0318	1.04165	1.03783	1.05374	1.04733	1.03529	1.02048	1.06974			1.01403	1.11382	1.05479
36	1.08327	1.0989	1.05811	1.05584	1.06657	1.09822	1.04208			1.01511	1.01011	1.0158	1.02093	1.02113	1.01047			0.997895	1.0149	1.01294	1.03079	1.05631	1.02377	1.12029							1.00564	0.891883	0.923918	0.865959			1.0222	1.03006	1.03275	1.0431	1.03819	1.02841	1.0168	1.06122			1.01673	1.10744	1.04756
38	1.07769	1.09912	1.06146	1.05814	1.06872	1.09277	1.04341			1.0238	1.01537	1.02433	1.02493	1.02752	1.01828			0.994498	1.00744	1.0108	1.02361	1.04728	1.01715	1.09148							1.00229	0.887976	0.925292	0.856566			1.01691	1.0164	1.02152	1.03535	1.03314	1.02212	1.00919	1.05195			0.984285	1.07975	1.01954
40	1.07965	1.10373	1.06746	1.06278	1.0733	1.09565	1.05547			1.02576	1.01443	1.01609	1.02563	1.02077	1.01456			0.988707	1.0045	1.0079	1.01859	1.03492	1.01284	1.06453							1.00649	0.889309	0.994031	0.856277			1.00796	1.01431	1.0151	1.02533	1.02115	1.02636	1.00834	1.04564			1.00709	1.07299	1.00926
42	1.07706	1.10374	1.06817	1.06676	1.07286	1.09837	1.05568			1.04415	1.03461	1.036	1.03769	1.04169	1.02962			0.999899	1.01203	1.01853	1.02618	1.0461	1.02288	1.07238							1.00876	0.891878	1.00388	0.854152			0.985616	0.981062	0.988658	0.998273	0.997345	1.00652	0.985945	1.01724			1.01145	1.07074	1.00964
44	1.05339	1.06802	1.04498	1.03408	1.04694	1.06255	1.03623			1.04115	1.03187	1.03171	1.03612	1.03597	1.02712			0.995414	1.00538	1.0088	1.01821	1.03419	1.01689	1.05758							1.00617	0.889144	1.02414	0.85264			0.986061	0.985833	0.990987	0.998063	1.00477	1.00991	0.992026	1.01729			0.981204	1.05754	0.997995
46	1.05919	1.07203	1.05687	1.04822	1.05429	1.06684	1.04215			1.01508	1.00369	1.00659	1.00947	1.01298	1.0038			1.00359	1.02418	1.02205	1.03362	1.04452	1.02987	1.06259							1.00476	0.885332	1.0359	0.847576			1.035	1.04616	1.05425	1.05627	1.05577	1.05821	1.0307	1.06878			1.00252	1.06717	1.00284
48	1.04052	1.05406	1.03929	1.03311	1.03348	1.04765	1.02952			1.02488	1.01671	1.02447	1.02927	1.02774	1.01707			0.999945	1.02285	1.0181	1.02588	1.03915	1.02207	1.05681							1.00993	0.894518	1.05798	0.858208			1.00015	1.00354	1.0167	1.01516	1.01172	1.02608	1.00141	1.03146			1.02181	1.07059	1.01268
50	1.03246	1.04381	1.03187	1.02169	1.02971	1.03629	1.02435			1.03566	1.02554	1.02964	1.03699	1.03602	1.02633			0.984912	1.0097	1.00899	1.01473	1.02415	1.0112	1.04359							1.00609	0.907038	1.0564	0.855487			0.999475	1.00208	1.02494	1.01082	1.01107	1.02558	1.00177	1.02391			0.999772	1.0505	0.992419
52	1.02644	1.03767	1.02673	1.01741	1.02371	1.02825	1.01716			1.01983	1.00866	1.01117	1.01562	1.01627	1.01171			0.992424	1.01577	1.01155	1.02135	1.02925	1.02019	1.04451							0.98876	0.947642	1.05079	0.837967			0.999538	1.00808	1.02527	1.01616	1.01182	1.0225	0.998668	1.02013			0.987711	1.05346	0.995392
54	1.02555	1.03599	1.02404	1.01762	1.02384	1.03095	1.01571			1.01824	1.01313	1.01145	1.0154	1.01738	1.01082			0.994952	1.01686	1.01651	1.02049	1.02923	1.01676	1.03978							1.00432	1.02747	1.06426	0.854515			1.01807	1.0227	1.03786	1.03524	1.02896	1.03548	1.01511	1.03379			0.976635	1.06202	1.00621
56	1.01651	1.02575	1.01408	1.01327	1.01891	1.01988	1.01089			1.0276	1.02465	1.02417	1.02788	1.03018	1.0237			0.990446	1.01465	1.01136	1.01602	1.02317	1.01212	1.03046							0.995396	1.02845	1.05606	0.851275			0.971373	0.97575	0.983972	0.983613	0.984994	0.994311	0.9793	0.990196			0.965307	1.05249	0.996484
58	1.0227	1.03327	1.01759	1.01501	1.02538	1.02265	1.01594			1.0175	1.01673	1.01767	1.0198	1.01853	1.01484			0.976277	0.997583	0.992892	1.00115	1.00691	0.995973	1.01561							0.992595	1.0125	1.0357	0.847852			1.00367	1.02812	1.03569	1.02592	1.02789	1.03089	1.01145	1.03606			0.974999	1.05654	1.0028
60	1.0112	1.0212	1.01224	1.00679	1.0148	1.01696	1.00732			1.00576	1.00331	1.00125	1.00362	1.0077	1.00127			0.984768	1.0044	1.00295	1.01095	1.0159	1.00712	1.02204							0.982719	0.994504	1.02709	0.837461			0.995651	1.01861	1.02047	1.01063	1.01503	1.02137	0.998009	1.03134			0.971139	1.05486	1.00576
62	1.02893	1.03273	1.02215	1.01659	1.01989	1.03161	1.01729			1.0036	1.00123	1.00115	1.00479	1.00791	1.00403			0.97367	0.992645	0.988851	0.993897	0.997105	0.991622	1.00618							1.01192	1.0075	1.05435	0.863261			0.986484	1.01467	0.994627	1.00196	1.00147	0.998696	0.984706	1.00629			0.936436	1.02102	0.9818
64	1.02865	1.03404	1.02245	1.02354	1.0225	1.03077	1.01669			1.00515	1.00063	1.00315	1.00457	1.00478	0.999742			0.991382	1.005	1.00472	1.00738	1.01129	1.00386	1.01416							0.988411	0.97745	1.02956	0.838659			0.996302	1.03443	1.01109	1.01366	1.0116	1.00903	0.994617	1.01697			0.940783	1.02593	0.984161
66	1.03144	1.03972	1.02994	1.03015	1.02621	1.03153	1.02134			0.993067	0.996818	0.994652	0.999352	0.998335	0.99327			0.993323	1.00899	1.00593	1.00847	1.01169	1.00864	1.0149							0.99198	0.985781	1.03574	0.845074			0.970694	1.00231	0.979836	0.9824	0.987536	0.985916	0.976871	0.98723			0.965399	1.03119	0.994618
68	1.00814	1.00959	1.00386	1.00457	1.00794	1.00815	1.00259			1.0108	1.00424	1.00875	1.01031	1.01345	1.0144			0.989227	1.00248	1.00473	1.00666	1.0084	1.00439	1.0108							0.984244	0.982356	1.02955	0.844277			1.01777	1.05315	1.0371	1.03675	1.03696	1.03759	1.02632	1.03916			0.957626	1.03385	1.00116
70	1.00584	1.00402	1.00344	1.00118	1.00708	1.00086	0.999306			1.00589	1.01045	1.00777	1.01166	1.01212	1.01135			0.976091	0.990047	0.990545	0.994959	0.997854	0.992139	0.997503							0.9784	0.972708	1.01827	0.846743			0.992709	1.0129	1.00412	1.00759	1.00753	1.0133	1.00589	1.01073			0.941476	1.01699	0.987291
72	1.01034	1.00987	1.00833	1.0086	1.00613	1.00867	1.00286			1.01674	1.02036	1.01774	1.02007	1.02245	1.02158			0.989817	0.998839	1.00015	1.00527	1.00623	1.00306	1.00644							0.982104	0.97564	1.03064	0.879116			0.980389	0.997138	0.979718	0.990678	0.989757	0.993723	0.991944	0.99077			0.947523	1.02093	0.996022
74	1.00088	1.00497	1.00259	1.00413	1.00606	1.00153	1.00066			1.01049	1.00893	1.0052	1.00786	1.01252	1.01386			0.98262	0.990007	0.994099	0.997868	0.996978	0.993041	0.997377							0.986667	0.981792	1.0282	0.900733			0.979745	0.99848	0.987733	0.98921	0.992363	0.996102	0.994283	0.994338			0.956519	1.02217	0.997129
76	1.01089	1.01424	1.00867	1.00917	1.0101	1.01055	1.00514			1.00798	1.00793	1.00512	1.00567	1.01018	1.00524			1.00444	1.00656	1.00766	1.00865	1.01048	1.01045	1.01387							0.998975	1.00019	1.01982	1.01184			1.00182	1.01551	1.02342	1.01728	1.01062	1.01581	1.01171	1.01428			0.941469	1.00721	0.986698
78	1.00279	0.99962	1.00452	0.997595	1.00291	0.997869	0.999795			1.00441	1.00274	1.00304	1.00324	1.00231	1.00299			0.991141	0.98931	0.994446	0.993878	0.994098	0.992627	0.995159							0.994055	0.99138	1.01933	1.00566			0.974445	0.980627	0.988509	0.98626	0.98241	0.986208	0.987589	0.983427			0.971399	1.00636	0.995196
80	1.00834	1.00858	1.00849	1.0103	1.00658	1.00931	1.0064			0.994201	0.994911	0.996861	0.992934	0.993518	0.993814			1.00272	1.00173	1.00239	1.00287	1.0011	1.00218	1.0028							1.00513	1.00579	1.00819	1.00713			0.962081	0.966698	0.975045	0.97081	0.975309	0.975536	0.981627	0.974113			0.997376	1.00103	0.994516
82	0.996003	0.996426	0.994593	0.998521	0.994381	0.993675	0.997445			0.995848	0.995031	0.995703	0.997928	0.995927	0.998655			1.00747	1.00725	1.00608	1.00471	1.00416	1.00679	1.00336							1.00385	1.00453	0.998718	0.993163			0.99086	0.989352	0.984688	0.983318	0.986582	0.989014	0.992542	0.987314			1.0129	0.982176	0.992577
84	0.986631	0.988053	0.989831	0.987262	0.992994	0.988602	0.994809			1.00427	1.00414	1.00608	1.00649	1.0052	1.0068			1.00646	1.00404	1.00111	1.0017	1.0023	0.99855	0.99552							0.997907	0.998111	0.984386	0.982217			1.03067	1.02403	1.02015	1.02075	1.0234	1.01935	1.01345	1.02299			1.04615	0.999827	1.01426
86	0.995347	0.993084	0.99389	0.997159	0.993032	0.990491	0.996412			0.993286	0.995253	0.993198	0.993746	0.99287	0.992507			0.987773	0.991118	0.988313	0.988192	0.987866	0.989399	0.989288							1.00009	0.996598	0.969555	0.991338			1.04012	1.02378	1.00819	1.02158	1.02169	1.01408	1.01308	1.01787			1.03071	1.0034	1.01675
88	1.00087	0.997457	0.998427	0.998807	0.995731	1.00102	0.999335			1.00049	1.0039	1.00263	0.999719	1.00122	0.997433			0.989298	0.998267	1.00067	1.00039	1.00004	0.999029	0.997502							0.987967	0.981332	0.955412	0.969392			1.04503	1.01808	0.999973	1.02095	1.02129	1.01064	1.01677	1.01058			0.973447	0.972762	0.989118
90	0.996539	0.985748	0.986474	0.996088	0.99441	0.989196	0.99432			1.02253	1.01602	1.02242	1.017	1.02059	1.01959			0.983586	0.997141	0.995661	0.998069	0.995596	0.998294	0.989602							0.996943	0.995762	0.956436	0.989952			1.056	0.980024	0.965284	0.993204	0.9923	0.980205	1.00065	0.985932			0.934203	0.984604	0.996729
92	0.995321	0.984802	0.989045	0.989561	0.988824	0.987644	0.995008			1.01457	1.00661	1.01269	1.01195	1.00867	1.00781			0.967608	0.98195	0.984867	0.98537	0.981001	0.985749	0.98318							0.9872	0.98536	0.943007	0.97093			1.06922	0.985863	0.965691	0.996922	0.993022	0.983739	1.00334	0.990712			0.913777	0.981099	0.993552
94	0.982175	0.968208	0.97434	0.979313	0.974839	0.974454	0.985786			1.00651	1.00562	1.01034	1.00596	1.00327	1.00589			0.983579	0.999834	0.99785	0.999755	0.994364	0.996451	0.994942							0.981477	0.976122	0.930984	0.96505			1.05437	0.966067	0.94772	0.978797	0.971835	0.967538	0.989872	0.979069			0.883182	0.968778	0.983784
96	0.980798	0.970439	0.978892	0.983317	0.980528	0.984402	0.98804			0.992109	0.991293	0.992772	0.993577	0.992282	0.987934			0.985952	1.00148	1.00119	1.00485	0.997845	0.997598	0.99679							1.00336	1.0061	0.946113	0.99567			1.09292	1.00361	0.983551	1.02158	1.00863	1.0024	1.02234	1.03356			0.897336	0.985011	1.00421
98	0.973765	0.969507	0.972078	0.97414	0.975592	0.975135	0.983867			1.01112	1.00979	1.01054	1.00578	1.01258	1.00695			0.967905	0.985397	0.988619	0.987816	0.981288	0.983294	0.980358							1.00192	0.999035	0.930421	0.981843			1.08918	0.987881	0.973404	1.0128	0.997972	0.990924	1.0072	1.01594			0.878829	0.972027	0.993127
100	0.972044	0.964366	0.963921	0.971319	0.971676	0.968789	0.98042			1.01812	1.01865	1.02255	1.01947	1.02092	1.01525			0.972502	0.990492	0.992884	0.991123	0.986681	0.988948	0.983913							1.01946	0.995135	0.923257	0.982734			1.07236	0.968886	0.959243	0.996211	0.983288	0.977347	0.993984	1.00047			0.891723	0.981883	1.0016
102	0.966168	0.962059	0.961727	0.967784	0.968619	0.968899	0.978743			1.00954	1.01217	1.01298	1.0129	1.01152	1.01011			0.979818	0.991806	0.995667	0.992994	0.989817	0.993808	0.986629							1.04669	0.996835	0.928395	0.99362			1.06707	0.964449	0.957643	0.990598	0.98667	0.97354	0.993203	0.991313			0.872677	0.962535	0.987031
104	0.965777	0.956738	0.960564	0.963338	0.966333	0.965575	0.975139			1.0161	1.0131	1.01106	1.01374	1.01161	1.00526			0.976269	0.981054	0.985627	0.982307	0.976735	0.980413	0.979012							1.08767	1.01042	0.931766	1.02048			1.05848	0.9494	0.947841	0.98841	0.978756	0.963262	0.981494	0.977083			0.862775	0.958114	0.980919
106	0.957658	0.951376	0.952735	0.954269	0.964317	0.95805	0.969644			1.01075	1.01048	1.01075	1.00578	1.00823	1.00668			1.00769	0.99841	1.00135	0.995276	0.992577	0.992764	0.991059							1.0813	0.993908	0.914509	1.00941			1.09791	0.988387	0.993824	1.02128	1.01523	0.997325	1.01219	1.01275			0.856883	0.953554	0.976391
108	0.974224	0.965077	0.968078	0.974588	0.978047	0.97276	0.98323			1.01692	1.01472	1.0177	1.01542	1.01593	1.00865			0.999917	0.998431	0.998202	0.98973	0.990607	0.992339	0.987671							1.07603	0.996257	0.91937	1.01557			1.09451	0.98603	0.991594	1.02084	1.00755	0.996672	1.0108	1.01603			0.882691	0.972694	0.998478
110	0.965181	0.956351	0.959689	0.968352	0.972048	0.96234	0.97465			1.00335	1.00614	1.00316	0.999549	1.00256	0.996413			0.999716	0.997538	0.999811	0.990233	0.988581	0.98967	0.983853							1.07545	0.98581	0.912857	1.00667			1.06505	0.952047	0.954132	0.988608	0.980556	0.96784	0.98664	0.992316			0.895234	0.981642	1.00787
112	0.964347	0.952207	0.954606	0.961443	0.963694	0.958825	0.973095			0.995214	1.00244	0.997154	0.998793	0.996652	0.991761			0.983451	0.982599	0.986199	0.977554	0.976073	0.98149	0.971943							1.08044	1.00556	0.92953	1.01453			1.05093	0.937843	0.945721	0.978012	0.967994	0.960815	0.983811	0.986579			0.89352	0.975274	1.00072
114	0.987208	0.981282	0.982503	0.992213	0.988555	0.990949	0.99127			0.999756	1.00178	1.00336	1.00217	0.996673	0.993679			0.995401	1.00065	1.00029	0.991861	0.991298	0.992835	0.987681							1.09909	1.01697	0.963356	1.03747			1.04748	0.935644	0.947997	0.97762	0.968903	0.957869	0.979884	0.991161			0.921029	0.973013	1.00278
116	0.975533	0.967589	0.969641	0.973989	0.9747	0.97227	0.982567			1.00068	1.00371	1.00342	1.00029	1.0007	0.993588			0.986462	0.992118	0.995085	0.990175	0.985218	0.987251	0.981963							1.08367	1.01528	0.957977	1.02602			1.06745	0.953819	0.965869	0.992019	0.986614	0.975904	0.994778	1.01606			0.931692	0.969216	0.995676
118	0.951321	0.945669	0.947476	0.953771	0.955627	0.945155	0.968603			1.00359	1.00601	1.00677	1.00607	1.00456	0.994364			0.98595	1.0039	0.998747	0.993364	0.988964	0.991935	0.990544							1.07338	1.01157	0.956068	1.03162			1.08147	0.974677	0.985924	1.01073	1.00799	0.99654	1.00881	1.0423			0.936329	0.955007	0.985961
120	0.974695	0.968679	0.967564	0.973765	0.973177	0.977584	0.983648			0.987019	0.990887	0.993195	0.988296	0.985185	0.980303			0.963646	0.995981	0.981043	0.975964	0.969394	0.975231	0.970567							1.06793	1.01682	1.04879	1.02441			1.07641	0.969871	0.980685	1.01194	1.02168	0.993172	1.00721	1.0363			0.971715	0.953899	0.986044
122	0.957117	0.952009	0.952891	0.956833	0.957964	0.95289	0.97174			0.991585	1.00184	1.00165	0.996046	0.991513	0.987399			0.973392	1.00649	0.990701	0.984439	0.977807	0.984829	0.976612							1.05942	1.05312	1.16936	1.01311			1.05504	0.947871	0.955674	0.989272	1.01415	0.973366	0.991154	1.01404			1.0102	0.950872	0.980285
124	0.957902	0.952875	0.953707	0.957922	0.961076	0.953899	0.970538			1.01416	1.01995	1.01487	1.01317	1.01205	1.00612			0.979233	1.01513	0.997167	0.993387	0.985061	0.993363	0.98365							1.08801	1.05487	1.21475	1.02029			1.05955	0.951127	0.942551	0.982986	1.04015	0.965887	0.992682	1.0189			0.998726	0.94244	0.9787
126	0.941304	0.938669	0.937271	0.938997	0.946446	0.935911	0.959721			0.988732	0.995909	0.992424	0.990902	0.989016	0.986877			0.96051	0.998057	0.98073	0.97274	0.970241	0.977083	0.969726							1.08965	1.06577	1.2399	1.03341			1.09542	0.98905	0.982405	1.02207	1.08254	0.994217	1.02264	1.06004			1.00387	0.943304	0.976507
128	0.955905	0.952368	0.948808	0.952272	0.955085	0.94802	0.967198			0.993647	0.995042	0.99586	0.991285	0.989954	0.986257			0.978739	1.01383	0.996788	0.993189	0.983586	0.992671	0.987623							1.0757	1.05487	1.21577	1.0174			1.11503	1.01322	1.0032	1.04745	1.11023	1.01107	1.05252	1.0883			1.04788	0.962436	0.999975
130	0.938992	0.935156	0.931419	0.935716	0.945675	0.935691	0.958747			1.01025	1.00981	1.00597	1.00979	1.00744	1.0042			0.963136	0.993266	0.981135	0.974121	0.966257	0.972197	0.970946							1.072	1.03869	1.20182	0.996926			1.08907	0.982854	0.975849	1.01811	1.07654	0.99353	1.04163	1.0723			1.03657	0.972033	1.00662
132	0.943033	0.939579	0.9371	0.935254	0.948702	0.934963	0.958321			1.00105	1.00244	1.00258	1.00353	0.996796	0.995565			0.973067	1.00956	0.993041	0.984513	0.978979	0.985501	0.979399							1.08362	1.03704	1.23362	1.01894			1.06623	0.943569	0.944011	0.987796	1.04691	0.970567	1.02617	1.04517			0.969097	0.962263	0.999764
134	0.944111	0.944289	0.935805	0.94128	0.947219	0.936857	0.962729			1.00839	1.01015	1.00918	1.01087	1.00717	1.0033			0.96458	0.9869	0.985742	0.972306	0.968519	0.977602	0.969097							1.08579	1.03548	1.2372	1.02615			1.07483	0.945752	0.951818	0.996249	1.05354	0.972445	1.02509	1.04503			0.959884	0.959101	0.996858
136	0.934929	0.937134	0.927228	0.93191	0.946414	0.931287	0.957642			1.00659	1.00838	1.00656	1.00652	1.00257	1.00231			0.967808	0.98779	0.988151	0.973588	0.970091	0.978143	0.967355							1.07182	1.0172	1.23538	0.991227			1.06894	0.937888	0.946338	0.988933	1.05448	0.967019	1.02457	1.04827			0.919263	0.940322	0.982397
138	0.930837	0.936169	0.920031	0.926489	0.942216	0.922267	0.950698			1.00063	1.0016	0.99999	0.998578	0.994721	0.999967			0.982787	0.998225	1.00222	0.988899	0.984324	0.988041	0.985362							1.09431	1.02558	1.24726	1.02044			1.10575	0.9676	0.988726	1.0237	1.0966	1.00528	1.06506	1.10384			0.898442	0.942544	0.975364
140	0.94009	0.949459	0.929929	0.93187	0.957642	0.938124	0.958809			1.00499	1.00309	1.00654	1.00192	1.00004	1.00207			0.986288	0.998614	1.00302	0.987996	0.981374	0.987628	0.979265							1.07442	0.998062	1.22019	1.00361			1.10606	0.960321	0.980789	1.01484	1.09046	1.00177	1.06202	1.10729			0.905466	0.950364	0.977669
142	0.928924	0.937522	0.916689	0.91998	0.943251	0.919585	0.947929			0.999241	1.00261	0.998004	0.994753	0.987692	0.993844			0.993558	0.99724	0.994498	0.983088	0.980757	0.988225	0.977885							1.08684	1.01593	1.23895	1.02492			1.08806	0.943809	0.965187	0.998772	1.07331	0.989319	1.0544	1.08542			0.897513	0.949221	0.97374
144	0.928364	0.94165	0.91776	0.919006	0.943289	0.920248	0.951734			0.999307	0.999432	0.997648	0.993803	0.986518	0.989867			1.0039	1.00058	0.995794	0.981291	0.985707	0.985787	0.977636							1.09487	1.02585	1.26281	1.02586			1.08198	0.929172	0.947263	0.993077	1.05738	0.979358	1.04739	1.07286			0.889333	0.95265	0.978359
146	0.934611	0.941564	0.918605	0.920475	0.946348	0.926439	0.952007			1.00055	1.0027	1.00416	0.998538	0.989643	0.992276			1.00059	0.995489	0.994513	0.977486	0.978039	0.9832	0.974877							1.07317	1.00277	1.21202	1.00278			1.07604	0.919447	0.92586	0.977723	1.04876	0.966213	1.03355	1.05227			0.892862	0.95902	0.983731
148	0.934861	0.943793	0.920899	0.9187	0.947879	0.925076	0.953624			1.00233	1.00104	0.998832	0.995583	0.989217	0.99301			1.00421	0.996261	0.992788	0.98097	0.982472	0.984615	0.977664							1.0838	1.02357	1.22212	1.01665			1.08082	0.921485	0.93176	0.985012	1.05462	0.969487	1.05569	1.06075			0.907392	0.961092	0.980316
150	0.928097	0.93961	0.910965	0.915462	0.945325	0.921317	0.947827			1.01506	1.01309	1.0136	1.00876	1.00191	1.00295			1.00304	0.991664	0.994242	0.980086	0.97824	0.985922	0.974493							1.0913	1.081	1.23139	1.01555			1.12686	0.95633	0.968379	1.0212	1.09739	1.00012	1.08861	1.10398			0.904537	0.958737	0.973847
152	0.931481	0.947103	0.917203	0.921469	0.946748	0.931793	0.952875			1.00679	1.00516	1.00488	0.999486	0.991503	0.994574			1.00582	0.995659	0.994989	0.982043	0.9829	0.986169	0.977452							1.11782	1.10007	1.24891	1.04492			1.08433	0.915709	0.925507	0.978423	1.06038	0.965622	1.05571	1.06736			0.902517	0.9528	0.969345
154	0.928728	0.939776	0.913589	0.915099	0.943775	0.923043	0.94841			1.00662	1.00706	1.00589	0.998247	0.992285	0.991486			0.986163	0.985442	0.983937	0.971936	0.972647	0.979545	0.969173							1.10995	1.07893	1.21068	1.02124			1.10101	0.92264	0.938223	0.990715	1.06879	0.974279	1.05777	1.07688			0.908184	0.954339	0.971147
156	0.940751	0.954251	0.923091	0.918936	0.950309	0.942824	0.954921			1.00919	1.00414	0.997957	0.99715	0.995656	1.00005			0.976063	0.992546	0.993358	0.978429	0.980555	0.981651	0.978561							1.11812	1.06175	1.20608	1.01398			1.14859	0.962994	0.979093	1.04031	1.10503	1.00714	1.09438	1.11586			0.934182	0.948527	0.962174
158	0.933582	0.945598	0.915181	0.916047	0.945926	0.933643	0.946993			1.0054	1.00834	0.999024	0.999798	0.990419	0.995514			0.977068	0.993366	0.992426	0.977486	0.979811	0.987278	0.976374							1.13737	1.05415	1.22548	1.02179			1.12266	0.931534	0.946449	1.02839	1.07263	0.979006	1.06757	1.08059			0.926085	0.938656	0.951503
160	0.918062	0.934297	0.901542	0.901611	0.935435	0.919836	0.939006			1.01311	1.01445	1.00501	1.00117	0.994763	0.99957			0.959517	0.97947	0.977124	0.967603	0.963093	0.968117	0.961604							1.15475	1.01244	1.20157	1.009			1.12984	0.929534	0.951724	1.04976	1.06262	0.977052	1.06441	1.07326			0.99731	0.965269	0.978319
162	0.912917	0.936192	0.901079	0.898517	0.93301	0.916699	0.937188			1.01568	1.01479	1.00312	1.00555	0.991788	0.99565			0.978456	0.99538	0.994109	0.983128	0.980032	0.982091	0.980227							1.16904	1.00816	1.21405	1.00623			1.16613	0.96639	0.990785	1.10324	1.09512	1.01121	1.09136	1.1204			0.980575	0.94314	0.953064
164	0.921008	0.932771	0.902711	0.899882	0.934404	0.925289	0.938638			1.01779	1.01893	1.00541	1.00914	0.999387	0.998583			0.967819	0.986315	0.990349	0.976905	0.972363	0.979136	0.973104							1.19431	1.03037	1.24261	1.03034			1.14544	0.964266	0.972048	1.08479	1.06996	0.996017	1.08584	1.09102			0.945842	0.940468	0.952196
166	0.920652	0.934666	0.902797	0.903775	0.939258	0.924844	0.939287			1.02172	1.03044	1.00997	1.01001	1.00179	1.00127			0.969509	0.984396	0.987809	0.975141	0.973063	0.976284	0.970495							1.17723	0.992074	1.18759	0.990852			1.11413	0.939318	0.944594	1.09931	1.0569	0.972104	1.06494	1.06398			0.958976	0.954624	0.95988
168	0.910923	0.928297	0.899821	0.900736	0.928587	0.91556	0.934494			1.00919	1.01072	0.992701	1.00276	0.99103	0.986523			0.974055	0.993847	0.99645	0.979151	0.980088	0.982296	0.978557							1.19689	0.986105	1.23878	0.994428			1.11898	0.941574	0.953568	1.10548	1.06348	0.973915	1.0745	1.0665			0.927159	0.934372	0.941828
170	0.915334	0.927369	0.899131	0.900598	0.933787	0.917412	0.936521			1.00518	1.01235	0.994707	0.995751	0.98826	0.986259			0.970727	0.983871	0.988283	0.971759	0.972739	0.973195	0.971613							1.19864	0.992638	1.23219	1.01415			1.12822	0.941861	0.958798	1.12499	1.06417	0.97136	1.08952	1.06831			0.946174	0.95442	0.968252
172	0.920286	0.934578	0.90646	0.905754	0.937867	0.922823	0.941163			1.03465	1.03484	1.01135	1.01887	1.01282	1.00917			0.971143	0.984495	0.990944	0.973927	0.974393	0.973534	0.975132							1.16629	0.972375	1.21099	1.00127			1.1492	0.960507	0.988832	1.16186	1.09205	0.985769	1.11861	1.08534			0.947687	0.959577	0.971267
174	0.930371	0.94689	0.912042	0.913539	0.947699	0.926551	0.945217			1.02352	1.03061	1.00544	1.00707	1.00798	1.00679			0.967847	0.983494	0.985021	0.96724	0.968299	0.971406	0.97001							1.13446	0.966331	1.16192	0.998896			1.15795	0.963712	1.04351	1.18012	1.09902	0.989635	1.11906	1.09087			0.89938	0.932943	0.954849
176	0.921939	0.940329	0.907684	0.905414	0.937073	0.919875	0.941692			1.01677	1.02312	0.996848	1.00378	0.997097	0.996115			0.964512	0.984851	0.982886	0.966039	0.969814	0.971037	0.969554							1.15394	0.980154	1.17628	1.01757			1.11402	0.928321	1.01812	1.14385	1.0649	0.963477	1.08472	1.0552			0.900769	0.937281	0.95702
178	0.913328	0.928945	0.899331	0.896894	0.931717	0.908301	0.935216			1.01651	1.03316	1.00015	1.00492	0.995602	0.9967			0.963138	0.980846	0.978993	0.965752	0.964399	0.968919	0.968292							1.12751	0.964356	1.12762	0.991409			1.12213	0.924551	1.08059	1.16847	1.06826	0.962734	1.08146	1.05456			0.890914	0.933238	0.949474
180	0.919323	0.930322	0.901304	0.896824	0.93721	0.908053	0.936136			1.01778	1.03818	1.00158	1.00223	1.00262	0.995776			0.99816	1.00058	1.00065	0.982624	0.990049	0.992531	0.986675							1.09738	0.94353	1.05234	0.978337			1.12589	0.928799	1.1615	1.20649	1.0847	0.965008	1.07924	1.05664			0.917604	0.951789	0.977929
182	0.924598	0.93705	0.907052	0.906992	0.943958	0.915323	0.941974			1.01082	1.03467	0.987551	0.995512	0.988932	0.990635			0.993976	0.995437	0.993775	0.977653	0.983073	0.987571	0.981339							1.10971	0.95302	1.04747	0.993529			1.12773	0.929255	1.19992	1.2274	1.10228	0.968582	1.0863	1.05947			0.912138	0.944703	0.970671
184	0.9188	0.928412	0.901675	0.904344	0.934583	0.911988	0.936645			1.00749	1.04655	0.982579	0.990148	0.980398	0.985393			0.99303	0.992811	0.990114	0.978397	0.980764	0.983061	0.982068							1.11152	0.953339	1.04032	0.984931			1.13851	0.931703	1.19447	1.27075	1.11117	0.974527	1.08893	1.0713			0.910169	0.944572	0.974716
186	0.919045	0.930394	0.901603	0.901416	0.936403	0.91183	0.937097			1.01474	1.06259	0.993618	0.997181	0.986639	0.992924			0.99726	0.99027	0.989152	0.978079	0.981364	0.979435	0.976343							1.11377	0.956972	1.03196	0.985146			1.13504	0.936627	1.20635	1.28471	1.10323	0.978848	1.09041	1.0748			0.917673	0.941684	0.974976
188	0.922036	0.930986	0.904155	0.908185	0.936468	0.912602	0.939596			1.01037	1.06956	0.98048	0.989819	0.984944	0.981485			0.997463	0.988345	0.986675	0.974821	0.977304	0.978255	0.977226							1.10255	0.956145	1.01423	0.976987			1.18673	0.983135	1.29011	1.33304	1.15258	1.01569	1.12301	1.1258			0.925832	0.932411	0.961766
190	0.918409	0.932532	0.902516	0.902083	0.937499	0.91022	0.93856			1.00765	1.09652	0.983469	0.993229	0.986767	0.98309			0.994415	0.98422	0.986315	0.968026	0.974449	0.974714	0.977565							1.10011	0.947731	1.00987	0.975682			1.16268	0.968539	1.23866	1.31511	1.14036	1.00371	1.09834	1.1074			0.939125	0.951095	0.980466
192	0.925741	0.94157	0.910176	0.910369	0.942002	0.915367	0.944043			1.03734	1.12051	1.0135	1.0157	1.01094	1.00751			0.989324	0.987053	0.981939	0.970533	0.976553	0.976511	0.976305							1.0983	0.943461	0.993885	0.967284			1.12435	0.942399	1.18236	1.23708	1.10266	0.975111	1.07364	1.05892			0.944319	0.940653	0.974642
194	0.909721	0.927242	0.896022	0.90008	0.93508	0.902412	0.935072			1.04601	1.14322	1.0096	1.01677	1.01009	1.00295			0.977138	0.981118	0.977797	0.962312	0.970443	0.969364	0.974634							1.15314	0.948913	0.99626	0.96937			1.11764	0.942007	1.16385	1.2449	1.0798	0.970242	1.05377	1.05283			0.985144	0.930038	0.973645
196	0.922695	0.936957	0.902366	0.903394	0.936958	0.911096	0.941196			1.09604	1.13926	0.996849	1.00414	0.9956	0.987632			0.972141	0.978592	0.979361	0.96823	0.973523	0.971798	0.977508							1.15778	0.937325	0.969125	0.946305			1.12008	0.935306	1.1547	1.24647	1.08963	0.973067	1.06691	1.06313			0.978017	0.935844	0.984
198	0.919678	0.932527	0.90079	0.902267	0.940513	0.909013	0.939882			1.15748	1.18308	1.00336	1.00654	1.00357	0.994666			0.962201	0.973995	0.976482	0.958017	0.971792	0.96897	1.06195							1.13466	0.926319	0.954345	0.933239			1.13276	0.933116	1.15088	1.26195	1.09263	0.976883	1.07314	1.06898			1.00107	0.946882	0.992988
200	0.909997	0.925827	0.896154	0.893835	0.935742	0.900926	0.936275			1.20253	1.16324	1.00209	1.01071	1.00749	0.996723			0.965882	0.977607	0.979388	0.964124	0.971783	0.968974	1.0789							1.14343	0.933375	0.959271	0.942014			1.14407	0.95375	1.1799	1.23612	1.10633	0.98827	1.08853	1.08094			0.951483	0.929328	0.978395
202	0.921596	0.938541	0.904347	0.908123	0.937848	0.910866	0.940993			1.18221	1.19668	1.00729	1.01816	1.01066	1.00197			0.977881	0.986436	0.99138	0.97502	0.985331	0.984338	1.12587							1.15775	0.942796	0.957495	0.950987			1.14652	0.941874	1.17259	1.22011	1.10582	0.981383	1.07821	1.08651			0.970596	0.959737	1.00078
204	0.929675	0.944433	0.910696	0.911029	0.947173	0.917977	0.94559			1.20076	1.18278	1.00067	1.00559	1.00089	0.998074			0.964928	0.973962	0.979128	0.960312	0.976647	0.970448	1.13163							1.12655	0.935577	0.943466	0.937357			1.15755	0.932574	1.16459	1.24308	1.14016	0.976269	1.08109	1.08812			0.9443	0.944243	0.984558
206	0.913824	0.924331	0.897166	0.898883	0.935095	0.905622	0.935545			1.1648	1.20775	1.0055	1.01372	1.00613	0.997136			0.968174	0.984001	0.983922	0.966359	0.981261	0.980214	1.13546							1.09784	0.926693	0.933782	0.922316			1.16721	0.939716	1.17186	1.24419	1.26446	0.983135	1.08943	1.09846			0.925314	0.944393	0.982942
208	0.94055	0.953815	0.922801	0.924505	0.959262	0.93233	0.954329			1.16538	1.21555	0.996495	1.00457	0.997007	0.989688			0.979633	0.996771	0.996221	0.975589	0.996958	0.99265	1.14889							1.07448	1.03405	0.934881	0.925802			1.193	0.975445	1.20688	1.28646	1.32653	1.00848	1.11411	1.12504			0.892303	0.94878	0.977885
210	0.922759	0.94062	0.907236	0.906511	0.948325	0.916007	0.943406			1.15655	1.20833	0.990414	0.997401	0.982955	0.977267			0.977685	0.993949	0.993763	0.975487	0.99584	0.988261	1.14298							1.08598	1.09051	0.948051	0.942927			1.15796	0.934996	1.17885	1.22193	1.27634	0.980447	1.06989	1.09464			0.882451	0.953405	0.978977
212	0.916555	0.934608	0.901369	0.901077	0.9421	0.912447	0.939301			1.12491	1.18851	0.991914	0.999492	0.989596	0.989804			0.977997	0.990671	0.99185	0.973551	0.995803	0.985827	1.12109							1.05991	1.08771	0.930361	0.929408			1.16837	0.958039	1.21256	1.24283	1.30397	0.988862	1.08879	1.14953			0.870607	0.952894	0.976143
214	0.911196	0.92467	0.892773	0.893908	0.934084	0.898519	0.931936			1.12753	1.17035	1.0004	1.00511	0.991525	0.992567			0.970538	0.986034	0.986888	0.967072	0.991883	0.986598	1.0898							1.05354	1.0962	0.928865	0.94546			1.17576	0.96117	1.23347	1.24775	1.31899	0.998618	1.10102	1.19181			0.882726	0.966648	0.987321
216	0.905999	0.920315	0.890817	0.887234	0.927943	0.900816	0.929891			1.0967	1.13088	0.983608	0.995357	0.97851	0.979189			0.977899	0.991302	0.988285	0.971537	0.989672	0.983679	1.08676							1.05429	1.12659	0.931792	0.953661			1.18026	0.97133	1.26709	1.24262	1.34136	1.00768	1.11983	1.22202			0.868797	0.963817	0.978921
218	0.905388	0.920807	0.892684	0.889989	0.93218	0.899965	0.928798			1.09768	1.14488	1.00695	1.01013	1.00227	0.998368			0.978677	0.991862	0.987963	0.972263	0.986166	0.984148	1.05914							1.04741	1.13465	0.925464	0.955497			1.203	0.97922	1.27484	1.2617	1.36342	1.01808	1.13947	1.21365			0.852724	0.960441	0.970736
220	0.909635	0.917153	0.894073	0.889378	0.932261	0.900113	0.932776			1.0695	1.11944	0.998365	1.00733	0.995885	0.990034			0.966601	0.980371	0.980271	0.962092	0.973487	0.974349	1.0384							1.05614	1.18455	0.931741	0.9783			1.15661	0.955779	1.2269	1.20425	1.33158	1.0004	1.11112	1.18036			0.845508	0.947565	0.961454
222	0.926251	0.942978	0.907802	0.902752	0.946712	0.916254	0.945356			1.07146	1.11231	1.00614	1.0148	0.997642	0.998375			0.978099	0.990005	0.986049	0.970868	0.985771	0.983145	1.03565							1.05232	1.14393	0.927518	0.986109			1.15037	0.933796	1.19544	1.18139	1.28745	0.991811	1.09422	1.16812			0.932172	0.960023	0.976105
224	0.921975	0.936399	0.909135	0.906328	0.943643	0.914135	0.942148			1.06066	1.09352	0.997975	1.00797	0.992918	0.990489			0.980769	0.988075	0.989718	0.969347	0.983775	0.982137	1.02763							1.04295	1.12257	0.916756	0.960443			1.135	0.92881	1.17226	1.16099	1.27427	0.986875	1.07966	1.18567			0.915426	0.949228	0.969015
226	0.911958	0.924145	0.895186	0.89537	0.932409	0.901676	0.933937			1.04196	1.06452	0.990584	0.997322	0.984331	0.980728			0.982158	0.983879	0.980358	0.960463	0.979394	0.976804	1.01635							1.04074	1.13742	0.912149	0.958616			1.13431	0.939952	1.17228	1.16288	1.29559	0.990108	1.08512	1.20707			0.953149	0.970488	1.0051
228	0.911487	0.92371	0.896036	0.896784	0.933718	0.899111	0.934476			1.0495	1.06603	0.995226	1.00407	0.984857	0.987791			0.975536	0.977084	0.976321	0.958402	0.97104	0.974127	1.00491							1.04676	1.14175	0.92124	0.98105			1.20555	1.00202	1.27257	1.24538	1.37003	1.03965	1.1416	1.2818			0.948317	0.976191	1.0102
230	0.906499	0.91503	0.889303	0.888046	0.927747	0.892989	0.930231			1.06504	1.07744	1.01137	1.02046	1.00534	1.00158			0.988536	0.982111	0.983885	0.966194	0.979109	0.977033	1.01279							1.02042	1.11563	0.897438	0.951202			1.15391	0.945507	1.18859	1.16165	1.2935	0.99386	1.09341	1.21792			0.999341	0.990731	1.06147
232	0.918232	0.926141	0.901338	0.89681	0.940717	0.90559	0.939005			1.06331	1.0762	1.01432	1.02041	1.00173	1.00531			0.985805	0.979969	0.976408	0.960489	0.971668	0.971505	0.997276							1.02495	1.11867	0.899719	0.946085			1.16192	0.973229	1.20481	1.18611	1.306	1.00021	1.10357	1.22294			1.05387	0.987267	1.05555
234	0.909865	0.921686	0.895133	0.889143	0.932706	0.898885	0.93598			1.03028	1.05005	0.997069	0.998631	0.977011	0.985213			0.992831	0.983744	0.979643	0.958151	0.969778	0.972961	0.997136							1.03533	1.12224	0.90513	0.97425			1.14572	0.963152	1.15001	1.18026	1.30456	0.987324	1.08449	1.21197			1.11381	0.993223	1.05889
236	0.904487	0.915749	0.8943	0.892301	0.926185	0.899106	0.932063			1.05615	1.07227	1.01869	1.02407	0.999074	1.00361			1.00771	0.985158	0.986068	0.966884	0.978647	0.981305	1.00014							1.01704	1.09571	0.894945	0.947249			1.14233	0.952145	1.13206	1.18964	1.3041	0.984874	1.08943	1.20702			1.09297	0.972388	1.02789
238	0.91513	0.928107	0.900507	0.900288	0.941196	0.903786	0.939565			1.06868	1.08051	1.03125	1.03097	1.00726	1.01783			1.02025	0.989046	0.987078	0.963331	0.97919	0.982649	1.00139							1.02661	1.07967	0.897776	0.948096			1.15399	0.953625	1.13712	1.14853	1.31179	0.987982	1.09875	1.22553			1.12075	1.00134	1.05942
240	0.902925	0.912078	0.887709	0.886885	0.926794	0.891958	0.928415			1.0301	1.0519	0.997572	1.00219	0.982528	0.983813			1.01421	0.983608	0.980487	0.959181	0.992063	0.977266	0.992501							1.01809	1.07763	0.897607	0.939915			1.21012	1.01303	1.21528	1.21836	1.38781	1.03556	1.1416	1.30557			1.1223	1.00563	1.07713
242	0.922909	0.936687	0.907105	0.905344	0.944498	0.91139	0.943734			1.03132	1.05914	0.99987	1.00518	0.983216	0.989781			1.01541	0.987679	0.980998	0.964052	1.00442	0.977858	0.993173							1.02618	1.07451	0.906192	0.951211			1.18082	0.990567	1.1763	1.19881	1.34009	1.01377	1.10792	1.27379			1.06892	0.981988	1.0556
244	0.91262	0.92398	0.894682	0.89537	0.937214	0.905569	0.936938			1.04653	1.07002	1.0111	1.01608	0.997071	1.00174			1.03265	0.994329	0.985914	0.966941	1.02097	0.986206	1.00467							1.02174	1.0736	0.904807	0.946781			1.13338	0.944926	1.12862	1.156	1.30057	0.985524	1.07566	1.23002			1.04843	0.98272	1.04204
246	0.90693	0.919739	0.890231	0.891461	0.932764	0.905825	0.933324			1.04662	1.07084	1.02258	1.02743	1.00404	1.0047			1.03648	1.00055	0.988896	0.972755	1.04134	0.989871	1.09979							1.01788	1.06307	0.912503	0.968884			1.13438	0.945549	1.11572	1.13929	1.30746	0.985141	1.07166	1.23376			1.08632	1.00339	1.06872
248	0.902558	0.917588	0.888421	0.887563	0.929173	0.900105	0.931211			1.03528	1.05148	0.999199	0.999306	0.980608	0.97872			1.04184	0.996308	0.99	0.970954	1.04329	0.992038	1.12179							1.00339	1.03443	0.906661	0.965508			1.17483	1.0039	1.20897	1.19508	1.38695	1.02741	1.10544	1.28181			1.11443	1.01935	1.08359
250	0.907772	0.922658	0.89169	0.886724	0.932866	0.900701	0.933517			1.11298	1.0548	0.998539	1.00231	0.982539	0.982519			1.03021	0.982407	0.976805	0.960756	1.02937	0.980564	1.13525							0.998834	1.04014	0.905602	0.973222			1.19931	1.01734	1.27763	1.21067	1.43335	1.04487	1.11987	1.30773			1.08655	1.01584	1.08655
252	0.917948	0.931593	0.902549	0.903228	0.941327	0.909197	0.942185			1.23669	1.08075	1.01492	1.02319	1.00522	1.00169			1.0302	0.980232	0.976184	0.958258	1.03727	0.975074	1.13936							1.00082	1.0391	0.906084	0.96962			1.17036	0.985034	1.26457	1.21465	1.35565	1.01793	1.07685	1.2726			1.07418	1.01523	1.07366
254	0.905035	0.916042	0.890219	0.8882	0.929866	0.90344	0.933179			1.24699	1.07665	1.00522	1.00691	0.985463	0.992607			1.05237	0.99139	0.985633	0.971402	1.06553	0.991961	1.18457							0.997494	1.03518	0.90262	0.975284			1.14597	0.952048	1.27939	1.19893	1.33186	1.0066	1.04957	1.24497			1.07579	1.00916	1.07631
256	0.902203	0.913488	0.891606	0.892135	0.933274	0.903245	0.931761			1.31947	1.09763	1.01643	1.0254	1.00069	1.00484			1.04664	0.997286	0.984484	0.968823	1.05467	0.992485	1.19212							0.994217	1.04149	0.899701	0.961194			1.15389	0.956259	1.28401	1.22019	1.35503	1.01803	1.05446	1.25553			1.05173	1.01859	1.08624
258	0.909801	0.916938	0.894777	0.895643	0.937954	0.902623	0.933904			1.24755	1.08859	0.995362	1.00213	0.983752	0.98565			1.06641	0.993763	0.986744	0.969442	1.07201	0.995018	1.19291							0.98743	1.03012	0.890294	0.962207			1.16162	0.973597	1.27606	1.1876	1.37106	1.04929	1.05909	1.27866			1.05787	1.02848	1.09582
260	0.910782	0.916727	0.893333	0.896383	0.941078	0.902311	0.934751			1.25481	1.12733	0.992315	1.00206	0.984891	0.984914			1.03768	0.989837	0.983791	0.964662	1.07198	0.989842	1.20971							0.9714	1.0038	0.87159	0.938455			1.15371	0.975531	1.23086	1.17091	1.35137	1.03594	1.04696	1.25694			1.04967	1.04106	1.09691
262	0.91769	0.92368	0.898355	0.90153	0.947755	0.912094	0.939939			1.18872	1.38516	1.02276	1.02798	1.00808	1.00401			1.0449	0.993199	0.988658	0.966539	1.07899	0.995359	1.22312							0.974609	1.01477	0.880974	0.963937			1.15288	0.978474	1.20976	1.1822	1.34163	1.03607	1.0472	1.25447			1.0585	1.04151	1.08892
264	0.911821	0.917383	0.890557	0.898464	0.968949	0.914744	0.934851			1.25631	1.44395	1.01572	1.02209	0.999139	1.00216			1.07861	0.98468	0.980905	0.962497	1.06947	0.987115	1.21645							0.979228	1.03745	1.15672	0.959106			1.20619	1.03298	1.26272	1.27123	1.41901	1.08376	1.09446	1.32916			1.04101	1.02647	1.05784
266	0.910548	0.918157	0.8923	0.896417	0.987928	0.935045	0.935769			1.26298	1.43971	1.01131	1.0152	0.995232	0.991826			1.06402	0.993778	0.996163	0.970082	1.0903	0.997547	1.23314							0.981851	1.05893	1.19853	0.973807			1.1914	0.996079	1.19956	1.24135	1.39077	1.06322	1.07304	1.29409			1.06435	1.02944	1.05764
268	0.929841	0.935154	0.907615	0.913377	1.04957	0.990437	0.947557			1.28777	1.43969	1.01088	1.06719	0.995302	0.994966			1.1934	0.999355	1.00462	0.971485	1.15514	1.01271	1.25857							0.987136	1.09423	1.23672	0.996947			1.17588	0.987515	1.19559	1.30281	1.38602	1.05202	1.06431	1.27118			1.09339	1.05678	1.08032
270	0.909825	0.915054	0.89167	0.898581	1.05307	1.00482	0.935344			1.27173	1.45831	1.00412	1.13413	0.985591	0.981199			1.243	1.00366	1.01115	0.975349	1.20754	1.02669	1.25852							0.974246	1.07198	1.22098	0.975618			1.19547	0.985196	1.20006	1.31161	1.38131	1.05893	1.07525	1.2855			1.08851	1.05781	1.08852
272	0.907197	0.913684	0.887126	0.890147	1.1296	1.0568	0.933404			1.29456	1.51095	1.01528	1.17558	0.990335	0.987147			1.26226	1.00453	1.01023	0.97042	1.20781	1.03089	1.27924							0.992714	1.12279	1.28079	1.00994			1.25377	1.0473	1.26988	1.37076	1.43912	1.09122	1.11219	1.33165			1.07064	1.06046	1.08523
274	0.92177	0.933412	0.899279	0.904581	1.18621	1.10863	0.946256			1.29797	1.42927	1.01766	1.19787	0.99019	0.986892			1.25367	1.01824	1.04777	0.977219	1.24493	1.07604	1.31142							0.976636	1.10705	1.26492	0.990772			1.20289	1.00997	1.27174	1.37879	1.40203	1.05186	1.06835	1.26885			1.04079	1.05083	1.08797
276	0.91577	0.928435	0.894694	0.898897	1.21385	1.12478	0.951107			1.33869	1.47948	1.09665	1.23674	0.996285	0.989978			1.31985	1.10098	1.05443	0.986318	1.28467	1.09633	1.35269							0.988942	1.1458	1.28679	1.00527			1.22017	1.01662	1.27673	1.38098	1.41609	1.05909	1.07946	1.28889			1.11327	1.07613	1.12018
278	0.928215	0.986414	0.902755	0.910223	1.29078	1.2394	0.967354			1.37269	1.51406	1.10341	1.24537	1.00466	0.991501			1.4018	1.10738	1.08145	0.988787	1.32647	1.10952	1.38461							0.990193	1.15658	1.29905	1.03763			1.20803	1.01073	1.29124	1.38629	1.39646	1.04921	1.07124	1.28287			1.10758	1.0909	1.15251
280	0.934801	1.02757	0.906538	0.914443	1.33612	1.31295	0.972071			1.41589	1.55063	1.14385	1.27234	1.01983	1.01208			1.4587	1.16707	1.10171	0.993948	1.34177	1.12976	1.40368							1.06692	1.1711	1.29069	1.06109			1.30648	1.16054	1.45331	1.60721	1.51708	1.17388	1.14966	1.4032			1.11049	1.08333	1.14607
282	0.918563	1.03988	0.897909	0.901171	1.28772	1.27006	0.966214			1.40447	1.50274	1.2152	1.31587	1.00783	0.997349			1.43396	1.32571	1.22215	0.994952	1.39447	1.20295	1.44871							1.20285	1.20229	1.34261	1.09922			1.27209	1.16557	1.42854	1.54651	1.47134	1.14791	1.11911	1.34692			1.12511	1.08902	1.16786
284	0.919284	1.08544	0.895902	0.908716	1.33186	1.25807	0.961189			1.41597	1.47706	1.25374	1.37745	1.01564	1.00268			1.47166	1.38445	1.22995	1.00153	1.45291	1.27533	1.48263							1.20901	1.20619	1.30069	1.07868			1.26364	1.13238	1.43806	1.51548	1.46147	1.14589	1.12083	1.34096			1.10686	1.08497	1.16068
286	0.907676	1.19256	0.886864	0.898182	1.31688	1.23638	0.948864			1.40293	1.49539	1.25574	1.42211	1.00843	0.991351			1.47479	1.43573	1.26578	0.998117	1.44089	1.28807	1.47247							1.2554	1.21077	1.32561	1.13576			1.30009	1.26526	1.4701	1.56039	1.48789	1.15666	1.12516	1.39648			1.1144	1.12845	1.21035
288	0.915359	1.22408	0.890323	0.906587	1.35162	1.26362	0.957642			1.42932	1.54796	1.34869	1.41734	1.01665	0.999513			1.54651	1.55276	1.373	1.02692	1.50884	1.42151	1.52745							1.28211	1.23027	1.34848	1.13618			1.32815	1.29249	1.50323	1.57901	1.50285	1.17833	1.14681	1.41844			1.09851	1.12739	1.21452
290	0.912641	1.27517	0.886784	0.900419	1.32476	1.30205	0.952161			1.49365	1.56129	1.40199	1.47633	1.04118	1.01674			1.51602	1.56875	1.36041	1.02487	1.47203	1.42051	1.53303							1.25132	1.20082	1.33607	1.11893			1.37299	1.31876	1.56697	1.62102	1.5313	1.21547	1.21271	1.45072			1.06475	1.11396	1.1944
292	0.91396	1.37216	0.886084	0.903992	1.31104	1.28289	0.955906			1.54531	1.61624	1.45095	1.54571	1.06038	1.03242			1.54492	1.56701	1.40653	1.08305	1.48913	1.45647	1.50214							1.29588	1.23306	1.35328	1.16175			1.42686	1.40029	1.62146	1.67753	1.58635	1.26392	1.26569	1.5077			1.11469	1.15373	1.26628
294	0.934332	1.44526	0.901455	0.919136	1.40502	1.32635	0.966069			1.56967	1.61079	1.48351	1.53919	1.06135	1.03234			1.52671	1.61935	1.44059	1.13077	1.52007	1.47959	1.52558							1.28246	1.20056	1.33362	1.13979			1.44717	1.52353	1.67935	1.72319	1.5921	1.33418	1.26979	1.53228			1.10584	1.15054	1.26335
296	0.939383	1.50116	0.896956	0.91668	1.38282	1.37879	0.964576			1.6153	1.7078	1.57812	1.67079	1.09416	1.06024			1.56041	1.69116	1.50736	1.29632	1.49756	1.52304	1.52985							1.30812	1.23633	1.34371	1.17416			1.41251	1.52768	1.6481	1.73302	1.57989	1.33281	1.26543	1.5179			1.11629	1.14159	1.29077
298	0.943273	1.49795	0.889369	0.911995	1.38023	1.34404	0.958937			1.58065	1.68326	1.58635	1.61334	1.09628	1.06701			1.53338	1.69803	1.53453	1.31678	1.50817	1.51668	1.5464							1.31438	1.28628	1.35331	1.17353			1.44685	1.55666	1.67346	1.75373	1.60609	1.36954	1.26259	1.53707			1.13111	1.16294	1.31675
300	1.13202	1.71822	0.922924	0.948789	1.45783	1.43223	0.987313			1.5919	1.70507	1.61461	1.62261	1.1047	1.09752			1.60494	1.75074	1.5735	1.39186	1.54998	1.57034	1.57081							1.33489	1.27694	1.32414	1.16935			1.44646	1.57735	1.69872	1.71022	1.6099	1.40352	1.28554	1.5654			1.12112	1.15002	1.30804
302	1.16717	1.67372	0.903767	0.933524	1.4054	1.44012	0.98264			1.61402	1.69771	1.63697	1.66958	1.11056	1.12074			1.57646	1.78901	1.62467	1.47987	1.58593	1.58412	1.59744							1.31462	1.25099	1.32966	1.14167			1.51605	1.66803	1.79858	1.82367	1.65045	1.46052	1.33211	1.64846			1.15459	1.16656	1.33225
304	1.18618	1.65839	0.920049	0.925647	1.43187	1.40026	0.976223			1.53791	1.63309	1.57533	1.62411	1.09257	1.14936			1.56812	1.75258	1.58335	1.47534	1.56516	1.48618	1.55931							1.38308	1.29152	1.36716	1.21758			1.52074	1.66745	1.79205	1.82662	1.65192	1.47541	1.34709	1.65901			1.13923	1.16213	1.3176
306	1.2869	1.7152	0.979128	0.945113	1.45448	1.39648	0.984169			1.54608	1.63641	1.64044	1.64176	1.09745	1.19691			1.55391	1.79196	1.65116	1.46365	1.54511	1.57998	1.53683							1.34425	1.26778	1.32124	1.15917			1.46064	1.63018	1.7168	1.75123	1.60984	1.44624	1.32986	1.59322			1.1462	1.19945	1.35898
308	1.30605	1.73613	0.987033	0.95135	1.45701	1.42908	0.984198			1.53645	1.61078	1.63906	1.62076	1.08764	1.24185			1.60302	1.85669	1.65528	1.56222	1.51496	1.64084	1.55352							1.35331	1.28335	1.33111	1.16062			1.48899	1.61577	1.79125	1.77834	1.63769	1.52575	1.34374	1.64083			1.15405	1.19897	1.35327
310	1.37841	1.77741	1.04174	0.984046	1.44849	1.42138	0.991493			1.58302	1.62395	1.72223	1.65781	1.11762	1.36213			1.59837	1.8419	1.70603	1.60057	1.54207	1.59224	1.55031							1.35636	1.29001	1.34543	1.15741			1.57576	1.75941	1.88834	1.91628	1.71838	1.63829	1.41147	1.74792			1.16087	1.18432	1.36181
312	1.42376	1.79954	1.08588	1.00779	1.45223	1.45563	1.00128			1.58366	1.60162	1.65006	1.62519	1.10309	1.39757			1.6007	1.88058	1.71254	1.65822	1.57751	1.50412	1.566							1.35873	1.28536	1.319	1.14302			1.56391	1.748	1.89106	1.91873	1.69849	1.64314	1.39525	1.73069			1.17404	1.18804	1.3622
314	1.46817	1.8038	1.20002	1.08083	1.45145	1.49158	1.03116			1.55296	1.62662	1.6237	1.66895	1.0959	1.46386			1.58958	1.79691	1.63988	1.66983	1.57393	1.67422	1.58294							1.37193	1.33527	1.32859	1.17015			1.48926	1.67399	1.78518	1.78062	1.6249	1.59818	1.3672	1.63509			1.15882	1.1597	1.32699
316	1.49973	1.80583	1.28623	1.13163	1.456	1.46414	1.05415			1.58355	1.61429	1.69975	1.69688	1.11055	1.51915			1.61031	1.90066	1.70647	1.70043	1.57667	1.46569	1.57331							1.347	1.29849	1.29795	1.13586			1.48725	1.67828	1.76367	1.7927	1.62787	1.61753	1.35697	1.64402			1.168	1.17846	1.35452
318	1.56333	1.79584	1.33258	1.21561	1.4447	1.45991	1.08222			1.56889	1.64406	1.64208	1.63956	1.10394	1.55108			1.53412	1.86554	1.65145	1.67968	1.57513	1.52216	1.55133							1.38126	1.3275	1.33106	1.17905			1.47494	1.68648	1.74648	1.79011	1.61253	1.60853	1.3743	1.63617			1.18024	1.19154	1.37098
320	1.57662	1.87381	1.44497	1.30095	1.47449	1.51335	1.14997			1.62287	1.63619	1.69815	1.70403	1.12163	1.58707			1.55645	1.8374	1.64715	1.65073	1.59197	1.68226	1.56146							1.34047	1.27703	1.2754	1.11911			1.49332	1.6892	1.75055	1.77541	1.62239	1.60997	1.38529	1.65169			1.13278	1.16129	1.32132
322	1.53479	1.81454	1.39685	1.30652	1.44694	1.44708	1.15712			1.68793	1.70249	1.8042	1.74211	1.15319	1.72344			1.55958	1.71479	1.61023	1.62182	1.56984	1.65554	1.52632							1.35245	1.31748	1.29766	1.14564			1.51136	1.70407	1.76077	1.80476	1.62829	1.6475	1.38448	1.66839			1.15035	1.16983	1.34473
324	1.49412	1.81578	1.476	1.29919	1.4277	1.49596	1.18934			1.57621	1.60313	1.72165	1.63768	1.11107	1.63139			1.59715	1.82449	1.59835	1.64703	1.59622	1.59066	1.54971							1.34366	1.29544	1.27583	1.13839			1.51327	1.71727	1.76671	1.8171	1.62627	1.65536	1.41159	1.6849			1.16903	1.19038	1.35954
326	1.59263	1.79101	1.52204	1.39452	1.45663	1.4491	1.21235			1.57984	1.62578	1.67418	1.69913	1.13096	1.61725			1.49889	1.80153	1.58018	1.55931	1.51967	1.63094	1.49836							1.33441	1.29761	1.25412	1.10109			1.50483	1.71599	1.7521	1.81154	1.61773	1.64359	1.41553	1.70214			1.14852	1.18307	1.35412
328	1.4814	1.93673	1.59989	1.45321	1.49033	1.50744	1.2675			1.60126	1.6635	1.66237	1.67163	1.15575	1.66489			1.53144	1.8242	1.48679	1.47995	1.51609	1.65007	1.51427							1.34278	1.31967	1.30685	1.16962			1.56136	1.8111	1.83291	1.86391	1.691	1.68264	1.45165	1.75472			1.18352	1.20169	1.3795
330	1.64807	1.85547	1.5941	1.45024	1.44297	1.49303	1.27474			1.62031	1.68278	1.75412	1.67691	1.22158	1.68625			1.50083	1.6388	1.49794	1.5179	1.43361	1.55371	1.4898							1.30907	1.28734	1.26555	1.13247			1.61383	1.87883	1.91216	1.95328	1.74898	1.74789	1.47024	1.80237			1.1556	1.17261	1.35107
332	1.65036	1.86528	1.58462	1.45005	1.49808	1.51602	1.26632			1.60662	1.66023	1.69052	1.68797	1.35695	1.61454			1.54467	1.6899	1.57087	1.60666	1.48984	1.66922	1.5039							1.3116	1.28753	1.26958	1.11071			1.57414	1.83604	1.84175	1.88761	1.72079	1.69705	1.43347	1.74663			1.16578	1.16799	1.34628
334	1.44133	1.81769	1.51875	1.42922	1.462	1.51828	1.31526			1.62359	1.69277	1.72902	1.71171	1.45529	1.56494			1.58279	1.77121	1.59088	1.6111	1.57749	1.57617	1.57096							1.31203	1.28637	1.27584	1.12115			1.57438	1.82771	1.83595	1.83918	1.72417	1.69132	1.42945	1.72147			1.15812	1.16821	1.35096
336	1.58378	1.80384	1.49277	1.42326	1.4548	1.48599	1.30585			1.6346	1.63548	1.64547	1.71337	1.54031	1.57623			1.53117	1.85904	1.68171	1.68444	1.54615	1.69497	1.50738							1.28591	1.2441	1.23642	1.09219			1.50135	1.76438	1.75975	1.75867	1.62123	1.59622	1.39652	1.67544			1.17452	1.19757	1.37704
338	1.61203	1.84428	1.60514	1.40333	1.44603	1.47671	1.32309			1.56647	1.6459	1.65768	1.64887	1.5562	1.60186			1.45425	1.77789	1.62687	1.66988	1.55769	1.61075	1.52384							1.31114	1.27119	1.25479	1.1339			1.49879	1.76401	1.76527	1.76165	1.62985	1.59618	1.38679	1.65232			1.17565	1.1804	1.36608
340	1.63981	1.8948	1.65832	1.34944	1.49115	1.53129	1.34908			1.57029	1.57117	1.71602	1.62671	1.60121	1.61172			1.49998	1.69413	1.65443	1.72287	1.59568	1.69101	1.55455							1.32199	1.31039	1.28186	1.1519			1.4766	1.73666	1.72927	1.70511	1.61355	1.5833	1.38484	1.62363			1.14836	1.16802	1.34662
342	1.48108	1.79982	1.53554	1.35085	1.42624	1.4597	1.30399			1.566	1.58741	1.66201	1.67382	1.59976	1.60481			1.49759	1.70056	1.59009	1.66107	1.5891	1.52662	1.50947							1.30747	1.27684	1.27117	1.12534			1.45877	1.73936	1.71912	1.67609	1.57197	1.5709	1.35352	1.60842			1.15543	1.17742	1.34086
344	1.61563	1.86445	1.51597	1.3916	1.46149	1.4878	1.31725			1.57201	1.63629	1.65142	1.667	1.63957	1.62527			1.5147	1.82938	1.62922	1.69486	1.57571	1.62932	1.52229							1.28451	1.26281	1.22573	1.10089			1.44774	1.71172	1.70794	1.65977	1.5627	1.5545	1.34923	1.60225			1.12804	1.15031	1.31532
346	1.60318	1.87622	1.57417	1.43432	1.40543	1.54765	1.33328			1.57499	1.63096	1.68626	1.72243	1.68037	1.69202			1.49313	1.77029	1.5471	1.62079	1.55023	1.67566	1.51331							1.29591	1.28109	1.22705	1.08923			1.44508	1.72324	1.71997	1.65509	1.54447	1.54742	1.34102	1.61687			1.16975	1.1819	1.34524
348	1.43533	1.80229	1.62349	1.33251	1.39065	1.46687	1.29937			1.59056	1.62724	1.74246	1.67165	1.74123	1.62715			1.49366	1.76617	1.60347	1.58954	1.51954	1.63435	1.49131							1.31251	1.27661	1.28581	1.10256			1.50589	1.79289	1.80056	1.74956	1.60315	1.62352	1.38995	1.67047			1.11662	1.14174	1.29382
350	1.57643	1.81486	1.60264	1.46287	1.41014	1.46692	1.297			1.56179	1.59448	1.69569	1.66399	1.69617	1.58306			1.49242	1.64649	1.47871	1.4921	1.42575	1.52688	1.51896							1.27117	1.22663	1.23215	1.06243			1.50489	1.82457	1.80635	1.75785	1.59868	1.61585	1.41198	1.66573			1.11106	1.13679	1.30148
352	1.57818	1.83972	1.55573	1.46253	1.43732	1.47949	1.29322			1.58646	1.59944	1.66499	1.71353	1.7574	1.67427			1.45322	1.70512	1.50568	1.57813	1.44079	1.52912	1.4476							1.28623	1.24776	1.23417	1.08425			1.48767	1.79104	1.79048	1.73808	1.56264	1.58881	1.37457	1.64404			1.13267	1.1476	1.30171
354	1.53533	1.83311	1.4895	1.46688	1.44489	1.49565	1.29271			1.53556	1.55247	1.64608	1.61838	1.64925	1.57785			1.45412	1.68632	1.55332	1.59988	1.48748	1.50958	1.47409							1.29106	1.25212	1.25383	1.09989			1.4686	1.77866	1.75108	1.66723	1.5363	1.56733	1.35648	1.6135			1.14332	1.13394	1.29213
356	1.49993	1.85307	1.66288	1.31597	1.40674	1.49091	1.27119			1.52205	1.5319	1.57969	1.6259	1.7363	1.49487			1.5057	1.65872	1.61408	1.67771	1.54272	1.65707	1.4743							1.24531	1.18703	1.22136	1.03487			1.41106	1.72548	1.68774	1.62245	1.48881	1.52408	1.30786	1.55854			1.17207	1.16048	1.29076
358	1.45838	1.83519	1.62305	1.39827	1.40321	1.49494	1.29351			1.51316	1.57933	1.59278	1.61982	1.611	1.48283			1.45504	1.67856	1.54188	1.61435	1.49951	1.55207	1.43537							1.26002	1.19606	1.23525	1.02912			1.41308	1.69862	1.67426	1.6324	1.48935	1.51803	1.30598	1.55139			1.16576	1.14979	1.2835
360	1.56618	1.81597	1.54991	1.42812	1.37905	1.47943	1.29184			1.60408	1.62075	1.66497	1.74053	1.90122	1.60682			1.46814	1.67259	1.59392	1.62003	1.55033	1.54144	1.47905							1.26119	1.20562	1.27682	1.0649			1.46076	1.78975	1.75865	1.6995	1.55834	1.56619	1.35199	1.59906			1.12332	1.13446	1.26502
362	1.55163	1.89226	1.69631	1.48584	1.44866	1.52321	1.40218			1.53494	1.55878	1.68602	1.6631	1.5567	1.52689			1.47713	1.62552	1.59804	1.56007	1.5085	1.56677	1.51258							1.25983	1.19641	1.22759	1.05121			1.54323	1.86792	1.86477	1.79296	1.63939	1.63021	1.41862	1.69493			1.12822	1.13618	1.27729
364	1.48212	1.83066	1.66266	1.35579	1.42449	1.45737	1.37939			1.54158	1.55059	1.60966	1.65259	1.82757	1.59048			1.46133	1.6708	1.49537	1.5373	1.51127	1.46879	1.46896							1.27933	1.21789	1.2349	1.06			1.47348	1.79634	1.7428	1.70318	1.55407	1.5837	1.36552	1.61732			1.11329	1.14485	1.28677
366	1.58014	1.79485	1.57824	1.3736	1.38206	1.45839	1.35663			1.5302	1.60954	1.62411	1.63498	1.74265	1.65004			1.46013	1.54879	1.46397	1.55674	1.43655	1.48395	1.41152							1.2591	1.20889	1.23957	1.06494			1.47424	1.7951	1.75297	1.70448	1.55696	1.57134	1.36796	1.61231			1.07529	1.12332	1.2821
368	1.53345	1.82638	1.51997	1.42886	1.41891	1.45996	1.34011			1.53517	1.50191	1.62188	1.66858	1.68727	1.5571			1.45516	1.64724	1.60087	1.62902	1.49857	1.49695	1.42981							1.26889	1.2352	1.23685	1.09306			1.46399	1.77648	1.74165	1.68849	1.55146	1.5637	1.35812	1.6056			1.0453	1.11577	1.25954
370	1.53849	1.78429	1.61003	1.45686	1.38614	1.41569	1.33436			1.49303	1.51366	1.58514	1.59532	1.76518	1.6031			1.49326	1.7204	1.49413	1.59201	1.52687	1.60557	1.46366							1.22286	1.19251	1.2112	1.04837			1.42609	1.72117	1.66665	1.64951	1.51964	1.51599	1.32957	1.54857			1.0631	1.12622	1.2777
372	1.50659	1.73997	1.58891	1.4316	1.37851	1.41042	1.31182			1.52147	1.55944	1.61265	1.63389	1.68267	1.61897			1.43843	1.60352	1.5539	1.59316	1.48402	1.48672	1.41939							1.23838	1.21778	1.15776	1.06436			1.40281	1.68595	1.63199	1.61592	1.49598	1.51019	1.29492	1.54065			1.07761	1.13577	1.28083
374	1.46633	1.81676	1.61565	1.37437	1.37484	1.47326	1.33583			1.47578	1.49925	1.5768	1.57165	1.46082	1.53093			1.46724	1.56033	1.43712	1.47541	1.5238	1.5189	1.44217							1.25014	1.21734	1.2132	1.05751			1.43474	1.72221	1.68736	1.65987	1.53681	1.55768	1.32455	1.56821			1.03816	1.10609	1.24451
376	1.47774	1.7181	1.5621	1.43545	1.318	1.43403	1.24523			1.5047	1.54234	1.61402	1.60182	1.74442	1.57707			1.43099	1.62858	1.54798	1.59333	1.43545	1.47861	1.41159							1.23743	1.20928	1.1967	1.05182			1.49306	1.80484	1.78382	1.73053	1.60963	1.60658	1.36286	1.63946			1.05747	1.12776	1.2595
378	1.52619	1.83563	1.61584	1.51573	1.3799	1.46086	1.27979			1.52441	1.51587	1.63285	1.66777	1.8143	1.58967			1.46209	1.57639	1.58119	1.61447	1.44089	1.51795	1.44785							1.22736	1.21643	1.20765	1.05984			1.41827	1.67377	1.66508	1.6099	1.51379	1.49462	1.30623	1.55093			1.06253	1.12984	1.26155
380	1.45954	1.73441	1.42317	1.46076	1.34553	1.39913	1.24256			1.49927	1.51792	1.73031	1.6044	1.49985	1.55747			1.4222	1.55916	1.56783	1.55941	1.44376	1.48621	1.41982							1.22302	1.18871	1.18141	1.04297			1.38505	1.66461	1.62649	1.58407	1.47531	1.50579	1.29489	1.53536			1.05894	1.11869	1.24364
382	1.44069	1.72736	1.56774	1.41695	1.32718	1.37715	1.27267			1.47495	1.53644	1.65605	1.59229	1.71641	1.55489			1.44733	1.56299	1.57205	1.59117	1.43886	1.50264	1.4386							1.24599	1.20095	1.19694	1.07231			1.40728	1.68687	1.64481	1.60459	1.47286	1.51671	1.3231	1.56415			1.08893	1.13805	1.26297
384	1.49742	1.76849	1.47711	1.35969	1.35027	1.43354	1.32846			1.45855	1.44731	1.52806	1.53373	1.72236	1.4284			1.43335	1.54856	1.57444	1.57258	1.49067	1.49354	1.42808							1.26379	1.21981	1.23094	1.05154			1.43204	1.73051	1.68623	1.65498	1.52198	1.56651	1.3414	1.5791			1.05773	1.09973	1.23646
386	1.39424	1.68009	1.56347	1.32174	1.31015	1.38467	1.33667			1.47063	1.5124	1.5414	1.55765	1.71508	1.54707			1.43312	1.57592	1.56034	1.57146	1.46662	1.48596	1.4273							1.24713	1.2018	1.22108	1.03509			1.38629	1.66431	1.62083	1.58352	1.49477	1.49615	1.30247	1.51333			1.09635	1.1124	1.2509
388	1.50453	1.70838	1.55197	1.39196	1.31709	1.36783	1.35886			1.47886	1.47632	1.61317	1.56569	1.5844	1.56361			1.4105	1.55724	1.48212	1.53107	1.38207	1.46346	1.4062							1.24129	1.1981	1.14416	1.03636			1.38922	1.66408	1.60473	1.61299	1.47191	1.4837	1.29597	1.51726			1.10874	1.13569	1.27538
390	1.39221	1.70319	1.53056	1.44534	1.32735	1.38637	1.35841			1.48764	1.4816	1.57636	1.56274	1.68902	1.45571			1.42206	1.54163	1.44268	1.41616	1.46561	1.47701	1.412							1.23411	1.20099	1.16157	1.00719			1.3622	1.61793	1.56458	1.54919	1.42297	1.45873	1.27939	1.48699			1.09634	1.10898	1.25756
392	1.49591	1.67038	1.53248	1.41298	1.31252	1.36749	1.33548			1.47053	1.47935	1.52177	1.54546	1.58851	1.47495			1.40066	1.49637	1.52669	1.54554	1.4176	1.45813	1.39619							1.22043	1.16419	1.10933	1.00203			1.43423	1.72719	1.66919	1.64371	1.52194	1.54154	1.35464	1.57929			1.11025	1.12809	1.2643
394	1.46965	1.7491	1.51684	1.33953	1.34668	1.40132	1.35388			1.48682	1.56754	1.63638	1.53724	1.76635	1.54733			1.44124	1.6126	1.40733	1.42888	1.46419	1.49229	1.42951							1.21692	1.17723	1.14908	1.01683			1.43447	1.70812	1.67482	1.64879	1.51871	1.54954	1.36383	1.59062			1.09007	1.10342	1.24243
396	1.39889	1.72535	1.54994	1.43822	1.32572	1.37103	1.32376			1.46641	1.45495	1.55496	1.55788	1.73368	1.43754			1.40207	1.49583	1.53622	1.52448	1.35603	1.45499	1.39329							1.2301	1.18427	1.18829	1.03187			1.42022	1.69999	1.62237	1.6287	1.5	1.52027	1.35177	1.57184			1.11001	1.10984	1.2532
398	1.46815	1.71131	1.49746	1.35741	1.38615	1.43639	1.27832			1.45692	1.46343	1.48179	1.54852	1.55946	1.55419			1.39616	1.5092	1.489	1.52344	1.43382	1.4519	1.39189							1.20786	1.16343	1.16907	1.0292			1.41914	1.68172	1.62754	1.62301	1.4934	1.51654	1.33461	1.53924			1.11912	1.10817	1.25741
400	1.48089	1.68089	1.51502	1.36949	1.39576	1.42386	1.21409			1.43698	1.43328	1.45608	1.59832	1.64472	1.48897			1.47452	1.56647	1.54965	1.56589	1.48653	1.49257	1.43395							1.22865	1.18353	1.1729	1.04771			1.37359	1.62092	1.56287	1.5756	1.4426	1.45925	1.2948	1.51018			1.1559	1.12303	1.26959
402	1.51426	1.73231	1.54474	1.44274	1.38331	1.42714	1.28657			1.43743	1.52276	1.4742	1.51679	1.62327	1.42706			1.46799	1.63392	1.5666	1.53869	1.46045	1.46725	1.40882							1.21819	1.17526	1.18842	1.04529			1.36776	1.60465	1.56671	1.56238	1.44376	1.48174	1.29367	1.51531			1.12415	1.10918	1.263
404	1.42819	1.65057	1.52137	1.41682	1.35091	1.41592	1.33199			1.43129	1.44757	1.59855	1.52882	1.58753	1.40742			1.50193	1.66484	1.57427	1.64491	1.46125	1.54902	1.48592							1.22595	1.19213	1.20355	1.03703			1.35052	1.58064	1.54022	1.53151	1.41566	1.46618	1.26793	1.50075			1.07706	1.09303	1.23481
406	1.41216	1.65505	1.52985	1.38213	1.34073	1.42983	1.33158			1.46558	1.46014	1.49584	1.62865	1.6741	1.53082			1.39765	1.57174	1.51061	1.50856	1.47762	1.48687	1.42477							1.22275	1.20153	1.16516	1.03707			1.33851	1.57955	1.52846	1.51563	1.38206	1.43856	1.25781	1.46074			1.06067	1.08705	1.22965
408	1.46957	1.67145	1.46986	1.30744	1.35285	1.43843	1.3285			1.48086	1.52205	1.49518	1.58048	1.57353	1.41954			1.40378	1.51382	1.39518	1.42829	1.45932	1.47981	1.4168							1.21925	1.19167	1.16424	1.04218			1.34976	1.59915	1.53506	1.50499	1.40485	1.43584	1.27276	1.48759			1.04143	1.09397	1.24105
410	1.42652	1.65204	1.50499	1.3742	1.35724	1.40907	1.30519			1.49222	1.51502	1.49241	1.5304	1.68514	1.45924			1.36857	1.47084	1.41506	1.43658	1.40081	1.44016	1.38379							1.20533	1.15862	1.12997	1.02785			1.34873	1.59747	1.52221	1.53401	1.40307	1.43599	1.25789	1.46689			1.04096	1.09818	1.24788
412	1.3702	1.66857	1.46376	1.34021	1.36852	1.4184	1.3072			1.4596	1.55033	1.4772	1.63943	1.73838	1.39093			1.35088	1.45789	1.42997	1.47083	1.35443	1.41989	1.36478							1.22298	1.16904	1.16605	1.02998			1.44281	1.73247	1.6698	1.64146	1.5083	1.53737	1.35306	1.62567			1.00685	1.08039	1.22402
414	1.3355	1.64619	1.46971	1.35198	1.28045	1.33398	1.2947			1.48997	1.47545	1.51578	1.5442	1.55345	1.46076			1.3603	1.45823	1.45453	1.45877	1.34935	1.42099	1.37053							1.20579	1.15048	1.13885	1.01303			1.41685	1.7095	1.61197	1.64195	1.4808	1.51634	1.31935	1.56399			1.02585	1.0974	1.24776
416	1.38299	1.67298	1.47285	1.38988	1.38937	1.35674	1.3187			1.52691	1.5333	1.56283	1.58733	1.71731	1.57543			1.35227	1.46378	1.41564	1.40519	1.42992	1.42339	1.37417							1.22328	1.16778	1.20078	1.04213			1.39296	1.70729	1.60909	1.61686	1.46613	1.491	1.31613	1.5359			1.02584	1.08886	1.22663
418	1.42147	1.67619	1.39616	1.36266	1.31016	1.43916	1.22145			1.49974	1.49745	1.55252	1.55476	1.72885	1.56385			1.37618	1.49031	1.44091	1.49759	1.42012	1.45372	1.39686							1.19038	1.13702	1.16604	0.989619			1.3914	1.66716	1.57357	1.61665	1.47496	1.47428	1.32549	1.52748			1.03688	1.08807	1.20689
420	1.40107	1.62449	1.40231	1.3759	1.36715	1.38808	1.29465			1.45403	1.43379	1.51672	1.5743	1.62213	1.41385			1.38064	1.48507	1.5268	1.48356	1.47192	1.45649	1.42235							1.21315	1.14452	1.16143	1.01284			1.3383	1.60877	1.51236	1.54375	1.41424	1.42801	1.26658	1.46125			1.05144	1.08618	1.20543
422	1.47824	1.6945	1.4478	1.40695	1.37923	1.4586	1.34791			1.4506	1.49929	1.5541	1.5009	1.56668	1.50287			1.33467	1.44026	1.4767	1.46856	1.39588	1.4017	1.4184							1.17891	1.1435	1.16347	0.999131			1.32328	1.59573	1.49705	1.53459	1.40462	1.40516	1.26672	1.4631			1.05278	1.07733	1.20267
424	1.37969	1.60824	1.36463	1.31329	1.31302	1.301	1.27991			1.46403	1.54173	1.60928	1.58715	1.59636	1.47981			1.35632	1.45864	1.47498	1.40445	1.44517	1.42211	1.40834							1.211	1.13406	1.20086	1.00638			1.31721	1.57163	1.47157	1.50052	1.4103	1.39148	1.24483	1.43521			1.07532	1.09234	1.22018
426	1.41687	1.60106	1.39899	1.30308	1.3078	1.38791	1.30161			1.4499	1.46122	1.6671	1.52149	1.56905	1.4841			1.34141	1.45035	1.42264	1.4631	1.42886	1.40809	1.35995							1.18826	1.13491	1.17832	1.00863			1.30459	1.56064	1.45229	1.50852	1.40185	1.39004	1.24901	1.41651			1.03656	1.06692	1.1937
428	1.33928	1.58649	1.36172	1.301	1.32273	1.36587	1.2802			1.45443	1.47221	1.67372	1.56369	1.52015	1.42981			1.33707	1.44302	1.43294	1.42368	1.42937	1.3942	1.34987							1.22247	1.16907	1.20965	1.01426			1.32885	1.59533	1.46734	1.49605	1.41149	1.39277	1.25426	1.41767			1.04431	1.06052	1.18623
430	1.41267	1.59615	1.36933	1.34723	1.32014	1.36964	1.25839			1.47479	1.58105	1.53068	1.54411	1.61629	1.43634			1.33019	1.44583	1.46048	1.40833	1.38389	1.40031	1.34512							1.19878	1.14978	1.17239	1.00138			1.33337	1.59167	1.48525	1.48258	1.41845	1.40421	1.27634	1.44199			1.08266	1.08125	1.21962
432	1.50972	1.65867	1.56416	1.42531	1.36474	1.40728	1.31197			1.4327	1.47921	1.50631	1.60739	1.60348	1.39642			1.35686	1.47313	1.44921	1.48826	1.44798	1.42536	1.37147							1.21479	1.16891	1.17913	1.0151			1.33479	1.5893	1.47896	1.532	1.4152	1.41435	1.2784	1.44782			1.03155	1.06598	1.19075
434	1.47892	1.65339	1.57899	1.42136	1.39061	1.44403	1.32437			1.41975	1.52273	1.47538	1.50832	1.50401	1.43929			1.32306	1.44635	1.43075	1.45822	1.33544	1.39972	1.43939							1.20596	1.1463	1.13328	0.9909			1.31763	1.56475	1.50662	1.53512	1.4421	1.41965	1.26092	1.44294			1.04324	1.07281	1.21311
436	1.47051	1.6278	1.53471	1.38614	1.34989	1.46623	1.28084			1.47505	1.52079	1.60573	1.579	1.56565	1.47576			1.36177	1.47451	1.46132	1.46702	1.40179	1.43051	1.36021							1.21774	1.18158	1.18651	1.01103			1.3416	1.60424	1.50669	1.54144	1.46349	1.43187	1.27743	1.45722			1.06012	1.06292	1.19248
438	1.4609	1.62913	1.53513	1.33541	1.3497	1.39164	1.31917			1.47406	1.56815	1.59124	1.61851	1.6582	1.51609			1.38477	1.49963	1.5016	1.45759	1.45076	1.44691	1.38193							1.21214	1.17417	1.15775	1.02138			1.35811	1.6361	1.55523	1.56383	1.48242	1.44225	1.30942	1.5005			1.05323	1.0575	1.19515
440	1.43304	1.62868	1.44763	1.31487	1.34864	1.40732	1.28084			1.43868	1.45219	1.45438	1.47899	1.53977	1.43805			1.37274	1.48308	1.45041	1.44712	1.41074	1.4389	1.36979							1.2139	1.15053	1.16528	1.03381			1.38844	1.65561	1.58777	1.55286	1.51246	1.47624	1.31127	1.51043			1.04967	1.06372	1.20267
442	1.33828	1.58563	1.43214	1.34045	1.34352	1.38129	1.24118			1.44868	1.49568	1.45387	1.46388	1.61161	1.5192			1.37108	1.48383	1.47698	1.44462	1.42716	1.53399	1.3774							1.18105	1.14996	1.19535	1.01717			1.36646	1.61302	1.5546	1.54125	1.47815	1.46568	1.3089	1.48322			1.02103	1.05246	1.20135
444	1.32768	1.56427	1.43007	1.28619	1.28462	1.39052	1.2494			1.45072	1.48523	1.60761	1.52241	1.55527	1.46198			1.36105	1.47638	1.44414	1.468	1.41867	1.55327	1.37502							1.19597	1.11087	1.17199	0.99577			1.35183	1.58625	1.55084	1.53353	1.47126	1.43542	1.29911	1.48238			1.06118	1.07225	1.2284
446	1.30207	1.57876	1.37701	1.25898	1.31254	1.37853	1.25636			1.44864	1.50607	1.51594	1.50403	1.55242	1.50246			1.36101	1.47936	1.42401	1.44166	1.41436	1.4912	1.36633							1.1641	1.09253	1.15871	1.00645			1.35504	1.60588	1.53913	1.53541	1.45221	1.42398	1.29757	1.46134			1.07984	1.08432	1.23415
448	1.36994	1.66846	1.40624	1.31553	1.35963	1.44016	1.28362			1.46367	1.45286	1.58111	1.57768	1.64389	1.49506			1.34968	1.4586	1.39291	1.43276	1.39225	1.51287	1.35588							1.19227	1.1168	1.16343	1.01186			1.33325	1.56738	1.50988	1.50331	1.42335	1.41179	1.28111	1.44845			1.07757	1.0702	1.22869
450	1.34259	1.57878	1.37327	1.27486	1.33989	1.32501	1.27745			1.41646	1.51044	1.42029	1.61366	1.54078	1.36595			1.34333	1.44555	1.41127	1.38634	1.37324	1.42678	1.35974							1.18805	1.11641	1.136	1.02114			1.3336	1.58072	1.50187	1.49834	1.42539	1.43346	1.2642	1.44714			1.09683	1.08838	1.23673
452	1.36682	1.57817	1.34673	1.32579	1.31997	1.37698	1.25605			1.44905	1.4431	1.44662	1.62822	1.58914	1.37716			1.36205	1.46488	1.36112	1.4019	1.36748	1.42649	1.36988							1.19478	1.11841	1.10856	0.977048			1.3334	1.5791	1.49798	1.48535	1.41061	1.40537	1.26616	1.43136			1.0651	1.08499	1.24401
454	1.34773	1.51126	1.32945	1.29741	1.32935	1.34329	1.25758			1.4158	1.47048	1.50242	1.50695	1.53647	1.39111			1.37271	1.46856	1.44198	1.44865	1.40748	1.45793	1.37237							1.20759	1.12417	1.16274	1.02817			1.28041	1.52674	1.44284	1.45514	1.36984	1.34955	1.24529	1.3759			1.064	1.06962	1.22411
456	1.37791	1.52772	1.32199	1.27416	1.23627	1.29178	1.2471			1.45792	1.51638	1.56014	1.55403	1.61008	1.43635			1.41017	1.48796	1.34928	1.42932	1.33888	1.48532	1.38311							1.21338	1.14077	1.19063	1.03316			1.29003	1.54141	1.44565	1.47551	1.38118	1.35827	1.25048	1.3996			1.08676	1.06758	1.23004
458	1.30166	1.4956	1.31922	1.26419	1.25006	1.29462	1.26694			1.42006	1.47557	1.52844	1.53539	1.60983	1.3568			1.36962	1.58404	1.46673	1.44492	1.41193	1.3921	1.43172							1.19037	1.13484	1.17752	1.02183			1.28496	1.46354	1.4055	1.44055	1.34619	1.33724	1.23975	1.35863			1.09266	1.06439	1.20652
460	1.38173	1.47635	1.32635	1.29819	1.27338	1.31852	1.24452			1.45355	1.49999	1.54078	1.48592	1.54473	1.47183			1.32289	1.67591	1.45918	1.48304	1.442	1.46731	1.38943							1.19582	1.12779	1.16513	1.04971			1.27107	1.45951	1.40092	1.41427	1.33566	1.33085	1.22643	1.34541			1.06417	1.06272	1.20749
462	1.40252	1.52256	1.3483	1.31818	1.31031	1.33512	1.25032			1.47137	1.51126	1.50473	1.59655	1.59566	1.49034			1.31425	1.59609	1.37053	1.38501	1.40869	1.37556	1.41398							1.1882	1.14566	1.14609	1.04173			1.27486	1.43736	1.39344	1.46473	1.35645	1.33745	1.23121	1.35964			1.06047	1.06649	1.19789
464	1.48083	1.57801	1.39546	1.34285	1.29673	1.31561	1.26148			1.44546	1.48809	1.58794	1.59427	1.58813	1.47942			1.34824	1.58615	1.43907	1.44156	1.42009	1.4305	1.37907							1.2059	1.1351	1.1675	1.05433			1.27748	1.44137	1.38782	1.44529	1.34935	1.33846	1.22737	1.3726			1.02051	1.04026	1.18129
466	1.45415	1.61006	1.40806	1.38138	1.29362	1.41431	1.2826			1.41582	1.4007	1.51537	1.43249	1.53073	1.44759			1.36021	1.52717	1.45619	1.47584	1.41039	1.4361	1.40922							1.21743	1.14429	1.14669	1.0278			1.27134	1.4472	1.38211	1.44448	1.36345	1.34091	1.21377	1.36539			1.04444	1.05686	1.20473
468	1.43314	1.56413	1.47767	1.34779	1.28242	1.36509	1.2702			1.41732	1.46389	1.50497	1.55928	1.52151	1.42494			1.35491	1.48461	1.47793	1.43165	1.37253	1.38271	1.34625							1.18417	1.13831	1.12126	0.989845			1.29352	1.5049	1.4012	1.44386	1.36533	1.34902	1.21368	1.38735			1.01821	1.06508	1.20006
470	1.37803	1.57674	1.4691	1.30935	1.32949	1.29499	1.22007			1.41685	1.484	1.55665	1.51016	1.55764	1.48022			1.40093	1.60676	1.43672	1.38822	1.42629	1.4628	1.40573							1.19134	1.13495	1.14019	1.01741			1.29868	1.50157	1.42857	1.47297	1.38889	1.36613	1.23217	1.37834			1.00283	1.05679	1.20677
472	1.34815	1.51777	1.48714	1.30496	1.28791	1.36655	1.24969			1.43956	1.50354	1.56917	1.58984	1.59279	1.49172			1.35768	1.56842	1.40502	1.41631	1.39113	1.46414	1.40661							1.19693	1.14411	1.16453	0.992652			1.30509	1.49221	1.44245	1.4946	1.37794	1.36945	1.23318	1.38922			0.99162	1.03723	1.19378
474	1.3639	1.54361	1.47773	1.3035	1.32718	1.38497	1.24498			1.44345	1.53712	1.55281	1.57158	1.59013	1.467			1.37271	1.45415	1.41627	1.39736	1.3747	1.50517	1.34738							1.19579	1.12964	1.14733	0.989326			1.30572	1.46698	1.4475	1.50706	1.37008	1.38332	1.25628	1.38885			1.01042	1.04294	1.19352
476	1.3857	1.5395	1.40276	1.26817	1.23641	1.2897	1.2532			1.46088	1.48233	1.58159	1.52902	1.57313	1.44315			1.40834	1.52093	1.41852	1.3739	1.39346	1.5019	1.33332							1.17046	1.1152	1.13555	0.962678			1.37908	1.55105	1.5373	1.63254	1.43981	1.43816	1.30709	1.46571			1.01767	1.03741	1.20653
478	1.31936	1.59026	1.43829	1.26905	1.30271	1.33771	1.2282			1.47614	1.49238	1.52396	1.57793	1.61574	1.44631			1.33227	1.4472	1.34245	1.36446	1.34222	1.45103	1.31965							1.17179	1.0953	1.10869	0.968455			1.36301	1.53487	1.51817	1.58316	1.42252	1.4202	1.30294	1.43451			1.01753	1.04941	1.19119
480	1.31932	1.49167	1.40028	1.23764	1.30356	1.35888	1.21753			1.46369	1.52138	1.54848	1.57813	1.60348	1.47116			1.31775	1.4738	1.39976	1.41913	1.31758	1.47695	1.32784							1.16983	1.11982	1.10538	0.96297			1.36467	1.53091	1.49656	1.5741	1.43345	1.4154	1.29001	1.47964			1.03792	1.03903	1.18601
482	1.39556	1.55566	1.37597	1.29923	1.29853	1.39088	1.23992			1.45907	1.43042	1.51267	1.49521	1.5882	1.43807			1.37884	1.48477	1.45178	1.44208	1.39122	1.40942	1.34205							1.18576	1.12534	1.13175	0.976439			1.28278	1.47671	1.42302	1.44692	1.366	1.35015	1.24997	1.42669			1.08816	1.06685	1.21409
484	1.3342	1.54943	1.33873	1.29255	1.2262	1.25828	1.21402			1.43769	1.41622	1.46231	1.56171	1.51591	1.3694			1.36379	1.50791	1.38538	1.35619	1.41654	1.40887	1.32534							1.17285	1.11226	1.11689	0.967151			1.29598	1.4788	1.53597	1.47324	1.3866	1.35765	1.26016	1.40625			1.05999	1.05464	1.19806
486	1.31028	1.48855	1.30902	1.2969	1.30468	1.32192	1.2265			1.43724	1.4224	1.56644	1.51127	1.4915	1.41812			1.38575	1.40004	1.44128	1.42553	1.33657	1.37858	1.3227							1.18745	1.11529	1.15939	0.979937			1.2833	1.42932	1.5027	1.42938	1.37816	1.33776	1.22785	1.38545			1.06158	1.05757	1.18763
488	1.4829	1.5743	1.38908	1.36684	1.34742	1.35328	1.28572			1.44518	1.43586	1.46154	1.6426	1.53587	1.44309			1.34639	1.53986	1.38452	1.42681	1.40419	1.40415	1.31761							1.19046	1.13657	1.14864	1.01747			1.27768	1.47045	1.47965	1.42758	1.37806	1.35356	1.25414	1.36776			1.03381	1.04854	1.19372
490	1.38711	1.50638	1.34709	1.33641	1.29805	1.33239	1.25584			1.40752	1.43282	1.57134	1.48594	1.57042	1.42456			1.33271	1.43621	1.41295	1.4246	1.31881	1.42474	1.35704							1.18562	1.12563	1.1527	1.01251			1.26365	1.45619	1.38671	1.42656	1.34659	1.31567	1.21132	1.34544			1.04374	1.06255	1.21636
492	1.37601	1.54174	1.33724	1.28661	1.27475	1.3145	1.24698			1.42074	1.42727	1.59442	1.53353	1.55326	1.42839			1.32818	1.55748	1.40053	1.39623	1.38749	1.44444	1.34884							1.20219	1.14168	1.15526	1.017			1.25571	1.43678	1.39397	1.40814	1.33885	1.3309	1.20212	1.35043			1.02161	1.05495	1.21932
494	1.377	1.55223	1.30986	1.28948	1.30485	1.30136	1.23152			1.40749	1.42823	1.51637	1.45014	1.43884	1.44723			1.33188	1.58682	1.42207	1.43002	1.34383	1.43394	1.42436							1.20333	1.14592	1.13616	1.01537			1.35241	1.56595	1.549	1.5419	1.45948	1.45049	1.28673	1.45751			1.04224	1.05672	1.21608
496	1.36884	1.60052	1.33985	1.30899	1.24162	1.29834	1.25815			1.45409	1.47731	1.5586	1.44849	1.58751	1.44327			1.33504	1.59149	1.42917	1.39787	1.43077	1.48929	1.40287							1.17883	1.1072	1.16172	0.992197			1.29205	1.49193	1.4599	1.50214	1.38688	1.37573	1.25608	1.37945			0.98884	1.02962	1.20029
498	1.36809	1.49783	1.42512	1.29196	1.29693	1.38278	1.25607			1.45634	1.45088	1.57584	1.5066	1.49322	1.43981			1.31899	1.55903	1.42705	1.44726	1.38805	1.40814	1.33442							1.19797	1.1276	1.10011	1.02239			1.28447	1.5068	1.43042	1.47182	1.42458	1.36331	1.24585	1.38386			1.03182	1.06192	1.22806
500	1.33959	1.52263	1.46406	1.31141	1.31876	1.3559	1.26918			1.47547	1.40573	1.53513	1.60292	1.53538	1.42853			1.368	1.48973	1.48926	1.41346	1.38783	1.35284	1.38311							1.17367	1.10444	1.12298	0.995687			1.25417	1.47333	1.3904	1.44797	1.38537	1.32776	1.21003	1.36254			1.05577	1.05756	1.22708
502	1.34047	1.48717	1.44843	1.2932	1.26833	1.32653	1.22422			1.46976	1.46825	1.47558	1.54442	1.55043	1.44475			1.33239	1.56695	1.4027	1.36817	1.31417	1.32782	1.3619							1.16117	1.1044	1.11911	0.979575			1.26157	1.4578	1.40148	1.45049	1.39149	1.35959	1.23512	1.36861			1.04094	1.04286	1.21224
504	1.44642	1.54431	1.45729	1.29018	1.34241	1.38593	1.28926			1.47124	1.48239	1.49372	1.48975	1.46626	1.48325			1.27687	1.60088	1.46089	1.44698	1.41693	1.35887	1.35491							1.1485	1.09451	1.09997	0.972287			1.25264	1.41917	1.37788	1.44895	1.32014	1.32317	1.21696	1.32284			1.05917	1.05141	1.213
506	1.39694	1.59228	1.5027	1.29941	1.36327	1.45361	1.24961			1.45628	1.43375	1.38283	1.56016	1.52334	1.37646			1.2971	1.50567	1.40912	1.38729	1.36869	1.33996	1.32595							1.16422	1.11946	1.11759	0.965881			1.24186	1.40188	1.38677	1.41515	1.31554	1.3259	1.20932	1.33735			1.00125	1.02856	1.20009
508	1.34996	1.57578	1.42131	1.28938	1.30697	1.39157	1.22036			1.40345	1.38903	1.37642	1.53545	1.53543	1.44758			1.2698	1.46206	1.39469	1.43526	1.35469	1.30913	1.28723							1.16192	1.10693	1.1083	0.96238			1.23223	1.39703	1.35339	1.38016	1.31047	1.30263	1.18056	1.33051			1.00109	1.02916	1.22061
510	1.39471	1.58609	1.42755	1.24263	1.26687	1.29615	1.22259			1.41471	1.45828	1.37685	1.54966	1.44674	1.37203			1.296	1.3977	1.32844	1.35869	1.34056	1.32708	1.30937							1.17734	1.11837	1.1215	0.969415			1.26419	1.47173	1.42155	1.48446	1.37888	1.36133	1.24092	1.39725			0.989095	1.03696	1.21004
512	1.29285	1.50015	1.39514	1.28863	1.28436	1.3115	1.20324			1.40264	1.46399	1.36887	1.46213	1.53258	1.41143			1.29229	1.55924	1.41407	1.41635	1.33577	1.32885	1.31124							1.18202	1.1114	1.12206	0.98221			1.30812	1.52704	1.44449	1.48566	1.41779	1.40572	1.24444	1.42552			0.97904	1.02617	1.17041
514	1.35156	1.47109	1.3081	1.20312	1.26418	1.34032	1.22274			1.38831	1.36529	1.36702	1.54457	1.51201	1.3804			1.30088	1.50455	1.40971	1.40774	1.38236	1.34136	1.3756							1.17685	1.1177	1.13136	0.96683			1.2617	1.44779	1.38607	1.43561	1.37135	1.33925	1.20922	1.35343			0.996705	1.03255	1.18577
516	1.39035	1.43547	1.30258	1.29611	1.28119	1.32923	1.19688			1.40246	1.44901	1.41077	1.46622	1.56261	1.39994			1.41455	1.5534	1.37359	1.38386	1.33172	1.32854	1.39756							1.19088	1.13128	1.12443	1.01074			1.22314	1.39233	1.34677	1.42219	1.33055	1.29313	1.18987	1.31815			0.983222	1.01687	1.14823
518	1.36182	1.45874	1.29785	1.29888	1.26925	1.32029	1.22128			1.41893	1.41812	1.41176	1.51853	1.55507	1.40776			1.33299	1.47217	1.45434	1.42025	1.35824	1.31964	1.37855							1.18532	1.14298	1.16112	1.00837			1.2288	1.40695	1.32987	1.40624	1.32419	1.28621	1.17933	1.33703			1.00604	1.02771	1.17466
520	1.27322	1.4204	1.27798	1.25932	1.2614	1.30901	1.17268			1.38834	1.38406	1.40226	1.44312	1.51743	1.36252			1.32113	1.51771	1.42553	1.4368	1.38614	1.31766	1.38056							1.20223	1.13298	1.1843	1.00781			1.2482	1.42608	1.34185	1.46183	1.35041	1.30498	1.19862	1.35328			1.00618	1.02184	1.14369
522	1.42494	1.5716	1.40652	1.32779	1.29114	1.41543	1.24307			1.39226	1.42371	1.41273	1.47017	1.44567	1.37678			1.35138	1.5679	1.42278	1.41208	1.31299	1.30773	1.31938							1.19312	1.14634	1.1797	1.00592			1.30851	1.489	1.41731	1.5322	1.42704	1.37994	1.24785	1.41833			1.01873	1.03381	1.14895
524	1.3925	1.4749	1.38485	1.30263	1.27424	1.37438	1.18587			1.41214	1.49198	1.57101	1.59226	1.40373	1.46933			1.31344	1.51863	1.42603	1.41962	1.40874	1.32441	1.34447							1.19591	1.14476	1.18468	1.02664			1.28751	1.47811	1.40529	1.46843	1.41024	1.3721	1.24246	1.38417			0.988929	1.04732	1.15473
526	1.39532	1.45805	1.4164	1.25508	1.27038	1.3116	1.25378			1.49805	1.41996	1.51309	1.45342	1.53878	1.40719			1.36689	1.5032	1.44559	1.43117	1.40101	1.33684	1.36536							1.18958	1.14268	1.16501	1.02471			1.28096	1.4677	1.4221	1.49515	1.3922	1.36395	1.24248	1.36764			1.02103	1.05974	1.17786
528	1.34706	1.43851	1.35565	1.30952	1.23852	1.34026	1.23281			1.41268	1.42051	1.46231	1.49838	1.3756	1.43247			1.28199	1.55147	1.41456	1.40189	1.38639	1.31853	1.37986							1.14425	1.07265	1.1097	0.973042			1.27431	1.43309	1.40113	1.45738	1.36551	1.34235	1.22303	1.33298			1.01268	1.03464	1.17387
530	1.39823	1.52295	1.42795	1.27065	1.28649	1.32924	1.24234			1.39114	1.46605	1.56586	1.41618	1.4582	1.42284			1.34332	1.56921	1.36336	1.41112	1.39463	1.31889	1.33449							1.17331	1.10781	1.11098	0.972644			1.25812	1.40196	1.38282	1.47002	1.35601	1.31932	1.22101	1.35011			0.991616	1.02282	1.147
532	1.30183	1.4587	1.37095	1.31136	1.26594	1.30544	1.23122			1.39453	1.38537	1.47596	1.45788	1.50793	1.44702			1.31972	1.41565	1.44021	1.38156	1.31367	1.31102	1.29205							1.14814	1.09746	1.09497	0.963046			1.23051	1.35486	1.34433	1.4357	1.32544	1.31303	1.20461	1.32073			1.0108	1.03067	1.16728
534	1.38308	1.45598	1.34876	1.29029	1.28281	1.33037	1.23113			1.42462	1.44009	1.57147	1.50313	1.60537	1.39516			1.26119	1.58981	1.46644	1.47062	1.29235	1.48481	1.37103							1.14365	1.08302	1.14715	0.95029			1.31103	1.42677	1.44271	1.53908	1.40764	1.38279	1.24453	1.41743			1.01289	1.02177	1.16586
536	1.37668	1.47376	1.40706	1.27693	1.26686	1.28854	1.23425			1.41285	1.46146	1.55183	1.44021	1.4667	1.4584			1.28788	1.44927	1.34912	1.33464	1.4012	1.48565	1.37932							1.15715	1.09897	1.11963	0.949073			1.27624	1.39831	1.40719	1.48913	1.37091	1.36055	1.22632	1.37559			1.03217	1.04298	1.1815
538	1.43051	1.49348	1.43496	1.24195	1.29607	1.33077	1.25349			1.3846	1.46684	1.56253	1.48377	1.56525	1.37441			1.28474	1.55795	1.4431	1.45142	1.40107	1.50491	1.37907							1.17472	1.10784	1.08064	0.944803			1.28857	1.4427	1.40492	1.46069	1.37125	1.35811	1.23965	1.3763			1.03542	1.04904	1.18762
540	1.33411	1.43536	1.35018	1.30157	1.27536	1.308	1.21095			1.39769	1.44568	1.50116	1.55312	1.59319	1.41545			1.32933	1.47606	1.44673	1.48218	1.40467	1.54573	1.37902							1.16178	1.0907	1.0993	0.947447			1.27116	1.40047	1.38399	1.4702	1.33891	1.35763	1.24379	1.36368			1.04514	1.02496	1.17043
542	1.3299	1.49627	1.43944	1.21891	1.31767	1.28549	1.24359			1.35394	1.44279	1.51495	1.43509	1.53852	1.42764			1.27519	1.55539	1.3317	1.32089	1.37429	1.46612	1.37632							1.17532	1.1159	1.08925	0.966677			1.2446	1.40083	1.36252	1.44342	1.31316	1.32962	1.21729	1.35357			1.03079	1.02681	1.17233
544	1.30802	1.48994	1.35375	1.23655	1.27814	1.29769	1.20799			1.34005	1.38794	1.43668	1.5227	1.49508	1.32485			1.28909	1.50859	1.46157	1.45397	1.38726	1.41684	1.38807							1.14829	1.11638	1.12199	0.990169			1.23271	1.38096	1.37098	1.41366	1.30236	1.32496	1.19117	1.3413			1.03746	1.02608	1.16546
546	1.36525	1.42371	1.39696	1.289	1.23883	1.28535	1.2393			1.36323	1.42331	1.52437	1.4469	1.51179	1.4582			1.29145	1.51324	1.34292	1.35284	1.34127	1.48056	1.34477							1.1683	1.12284	1.11638	0.991805			1.20342	1.31664	1.33291	1.39964	1.28253	1.27431	1.16884	1.29574			1.04681	1.02681	1.18477
548	1.27093	1.45002	1.40687	1.29262	1.28692	1.3582	1.24402			1.3477	1.41255	1.40488	1.51521	1.48069	1.40638			1.30073	1.53059	1.40712	1.42497	1.39357	1.4642	1.33169							1.2146	1.17644	1.17351	1.02072			1.23895	1.37425	1.37318	1.40156	1.33615	1.2887	1.18875	1.34527			1.01772	1.01372	1.16263
550	1.32123	1.46439	1.36881	1.20682	1.22061	1.25852	1.23989			1.3622	1.44579	1.44522	1.48405	1.49511	1.44351			1.28818	1.52508	1.45378	1.39471	1.39316	1.34404	1.3743							1.16718	1.12372	1.12114	1.00806			1.2577	1.3867	1.39899	1.45462	1.37844	1.31419	1.20884	1.33961			0.992303	1.02334	1.17778
552	1.27672	1.52796	1.37132	1.23636	1.29712	1.31222	1.25122			1.34687	1.36324	1.40905	1.55141	1.39465	1.39076			1.25311	1.38974	1.29207	1.26385	1.26846	1.38408	1.26726							1.19037	1.11887	1.14201	1.02179			1.23943	1.35788	1.34396	1.49629	1.34673	1.30946	1.20127	1.33095			0.963936	1.00987	1.16146
554	1.25097	1.44315	1.35488	1.25737	1.16509	1.23933	1.17748			1.3715	1.39319	1.52646	1.43474	1.5639	1.36403			1.32443	1.39893	1.41745	1.41885	1.39969	1.42939	1.33328							1.18255	1.1231	1.13784	1.02279			1.24056	1.36314	1.33993	1.46462	1.35352	1.30877	1.19792	1.32842			0.9874	1.0247	1.18348
556	1.28534	1.44729	1.36495	1.18053	1.28331	1.28965	1.21916			1.39244	1.42932	1.58818	1.51068	1.52685	1.44308			1.37461	1.56119	1.44192	1.41461	1.27695	1.35488	1.31039							1.17186	1.12221	1.16302	0.989428			1.23194	1.36251	1.33311	1.40568	1.33713	1.30591	1.19044	1.32268			0.99785	1.03556	1.20103
558	1.30946	1.47906	1.43302	1.23803	1.32197	1.33133	1.27782			1.41315	1.43413	1.4987	1.48249	1.59966	1.43594			1.34968	1.58067	1.46674	1.43882	1.41724	1.43562	1.37682							1.16579	1.0905	1.12919	0.988936			1.21736	1.33136	1.31248	1.38419	1.32245	1.27696	1.16076	1.32606			1.01	1.03397	1.18348
560	1.25812	1.52639	1.38807	1.30448	1.20994	1.28074	1.2584			1.35211	1.43899	1.54024	1.55572	1.4065	1.36166			1.2877	1.41703	1.28899	1.26863	1.23588	1.38113	1.25867							1.15881	1.07932	1.12313	0.984168			1.21396	1.34869	1.32322	1.38005	1.32785	1.27869	1.17126	1.29339			0.986159	1.02359	1.16248
562	1.34552	1.56563	1.39411	1.23483	1.32053	1.36827	1.28387			1.38297	1.40433	1.47055	1.42819	1.55388	1.3606			1.36327	1.53409	1.45122	1.39895	1.3474	1.45744	1.3319							1.16128	1.08039	1.14632	0.962746			1.20472	1.31729	1.32128	1.38842	1.33483	1.26547	1.16617	1.29426			0.971125	1.00848	1.17977
564	1.37922	1.45288	1.38279	1.31637	1.29116	1.32303	1.21389			1.37049	1.45418	1.42628	1.5126	1.51863	1.44052			1.27406	1.5005	1.33392	1.30987	1.37082	1.36752	1.32783							1.14364	1.06115	1.08042	0.953911			1.27266	1.4081	1.40333	1.49658	1.40217	1.34812	1.21022	1.36572			0.99857	1.0454	1.20721
566	1.29195	1.5709	1.39653	1.23262	1.31935	1.3452	1.28056			1.38296	1.42939	1.57781	1.43984	1.55039	1.399			1.3759	1.56543	1.46839	1.44497	1.40879	1.47775	1.3023							1.16136	1.06991	1.10592	0.975321			1.25711	1.40492	1.37476	1.46486	1.37015	1.33491	1.1903	1.33316			0.991401	1.01398	1.17615
568	1.39147	1.49629	1.44586	1.30933	1.31926	1.38328	1.26475			1.38923	1.3572	1.47832	1.47015	1.5367	1.42991			1.3591	1.55071	1.32804	1.3266	1.36241	1.32376	1.35586							1.14153	1.05879	1.06095	0.957388			1.24771	1.41843	1.37306	1.44833	1.36633	1.33874	1.21356	1.33493			0.994214	1.00135	1.16679
570	1.38162	1.48971	1.46313	1.29476	1.30088	1.32662	1.25184			1.4003	1.46757	1.54564	1.44115	1.37584	1.45596			1.27308	1.49089	1.45814	1.43599	1.39843	1.48175	1.36421							1.14798	1.08251	1.09067	0.970897			1.25107	1.38198	1.36396	1.45644	1.33947	1.33587	1.19622	1.30286			0.990487	1.02446	1.17935
572	1.3761	1.52118	1.37023	1.28177	1.31696	1.27362	1.25329			1.38993	1.39451	1.39928	1.5103	1.535	1.40057			1.3964	1.59479	1.47506	1.48093	1.35682	1.46942	1.33729							1.16939	1.11471	1.12651	0.974497			1.24368	1.3682	1.34956	1.49967	1.34648	1.30539	1.18163	1.32812			0.95457	0.997085	1.16515
574	1.32403	1.54403	1.34939	1.22727	1.29658	1.3407	1.2184			1.36103	1.34281	1.35036	1.53576	1.44246	1.40962			1.29654	1.43496	1.30779	1.29417	1.34885	1.32269	1.33664							1.17911	1.1033	1.09995	0.988006			1.28087	1.42902	1.38706	1.5369	1.39867	1.33517	1.2349	1.36622			0.970437	1.01043	1.1789
576	1.34628	1.44755	1.36625	1.22098	1.22504	1.25544	1.23277			1.35926	1.4385	1.39383	1.54749	1.39695	1.39666			1.24272	1.47924	1.34469	1.32322	1.26196	1.39836	1.32788							1.14872	1.08544	1.10682	0.948308			1.30134	1.4255	1.41575	1.50857	1.41274	1.36279	1.24503	1.38749			0.950041	1.00436	1.17122
578	1.24641	1.44427	1.34723	1.18872	1.29642	1.31176	1.23513			1.36816	1.36562	1.44084	1.49585	1.50931	1.45381			1.32752	1.4038	1.4164	1.40499	1.36421	1.39937	1.3491							1.14667	1.10358	1.08663	0.960058			1.28764	1.40554	1.38381	1.44873	1.37181	1.34567	1.22906	1.34267			0.968976	1.01517	1.19208
580	1.33462	1.51566	1.33325	1.16556	1.28351	1.31331	1.23628			1.3726	1.45719	1.46444	1.42824	1.49072	1.41813			1.2375	1.42437	1.43077	1.41174	1.27564	1.45595	1.30206							1.15405	1.10666	1.13061	1.00395			1.24892	1.38444	1.37451	1.39847	1.35509	1.31895	1.18664	1.32519			0.963183	1.0111	1.18057
582	1.357	1.50629	1.31051	1.23016	1.23884	1.33052	1.18222			1.36528	1.35023	1.50672	1.50903	1.49188	1.41598			1.23544	1.41373	1.309	1.28832	1.35282	1.28291	1.3008							1.14308	1.09095	1.13581	0.97222			1.24583	1.37407	1.33144	1.36814	1.34356	1.31095	1.1988	1.312			0.941843	1.01808	1.16942
584	1.23923	1.39143	1.31561	1.21843	1.27342	1.29703	1.24017			1.39129	1.42233	1.55591	1.43089	1.50278	1.38933			1.25019	1.54159	1.41364	1.42382	1.37942	1.44826	1.35941							1.1362	1.08135	1.11057	0.966251			1.24422	1.37852	1.355	1.39751	1.35043	1.31731	1.19267	1.33842			0.959395	1.02	1.18956
586	1.26245	1.41044	1.41602	1.17883	1.28873	1.3075	1.23504			1.39648	1.38537	1.52514	1.62596	1.50248	1.41636			1.37518	1.5031	1.41709	1.38653	1.26313	1.45903	1.29444							1.16408	1.09678	1.11177	0.979968			1.22269	1.33705	1.33034	1.36227	1.3324	1.29058	1.18461	1.28441			0.986887	1.00562	1.18565
588	1.35672	1.53555	1.41735	1.27482	1.2147	1.24346	1.21608			1.37854	1.38098	1.58906	1.50528	1.5535	1.42406			1.35814	1.50094	1.39823	1.3962	1.34082	1.46073	1.34278							1.1136	1.07758	1.12388	0.95328			1.22169	1.37539	1.3491	1.37539	1.33998	1.28708	1.2127	1.28344			0.971532	1.00808	1.16664
590	1.25032	1.36967	1.36837	1.17244	1.27607	1.27461	1.24218			1.36201	1.44145	1.51168	1.52912	1.52321	1.38701			1.27165	1.51171	1.37222	1.38461	1.2603	1.36276	1.30012							1.1352	1.07735	1.08146	0.951816			1.20448	1.32026	1.31736	1.32947	1.3075	1.24683	1.17025	1.25008			0.997884	1.00153	1.14897
592	1.30791	1.45311	1.38547	1.25693	1.27619	1.23821	1.22164			1.44936	1.39313	1.4885	1.50156	1.5557	1.43617			1.38968	1.5326	1.43053	1.42274	1.40308	1.47554	1.35892							1.12939	1.07561	1.0868	0.944638			1.19142	1.32499	1.28887	1.31737	1.30097	1.25104	1.1788	1.24315			1.0193	1.01483	1.16081
594	1.22923	1.45121	1.36632	1.25478	1.28324	1.32569	1.24427			1.38334	1.45169	1.46581	1.46832	1.36856	1.37671			1.37815	1.46566	1.43429	1.4246	1.34466	1.40918	1.31551							1.11957	1.07438	1.10381	0.940123			1.19971	1.28725	1.32201	1.36092	1.30948	1.26389	1.16849	1.27399			1.00352	1.0015	1.13486
596	1.33672	1.38128	1.38163	1.19707	1.21281	1.23856	1.23892			1.36734	1.4314	1.42603	1.50929	1.36914	1.32831			1.28593	1.46673	1.32814	1.28866	1.33204	1.45713	1.30504							1.11933	1.05381	1.06533	0.925789			1.24386	1.38339	1.37594	1.41618	1.34942	1.32462	1.23636	1.33085			1.00829	1.00631	1.15206
598	1.29718	1.42027	1.3317	1.25554	1.27486	1.3267	1.20682			1.375	1.37425	1.31576	1.50975	1.33495	1.37843			1.30276	1.57167	1.43774	1.44032	1.33893	1.43592	1.29838							1.12958	1.06543	1.1	0.959368			1.24969	1.3869	1.39129	1.4215	1.35578	1.33603	1.25985	1.35073			1.01423	1.01347	1.17077
600	1.38106	1.52279	1.44661	1.28146	1.30711	1.31251	1.28461			1.415	1.48078	1.45323	1.45031	1.47633	1.37793			1.37695	1.4651	1.3394	1.30271	1.39051	1.40335	1.36056							1.1576	1.08969	1.12658	0.976649			1.2219	1.39333	1.35034	1.40569	1.32063	1.29224	1.2333	1.31026			1.012	1.00757	1.14181
602	1.39079	1.46617	1.34307	1.23512	1.29145	1.3255	1.23593			1.34749	1.33991	1.42593	1.45041	1.35289	1.43131			1.28547	1.39959	1.43027	1.40843	1.27855	1.42966	1.31795							1.17252	1.10323	1.14717	0.992273			1.22851	1.34918	1.34457	1.39835	1.28829	1.3032	1.21751	1.31848			1.02314	1.01046	1.13639
604	1.30498	1.49471	1.38729	1.24245	1.2115	1.25832	1.26721			1.40728	1.4324	1.43776	1.48862	1.49674	1.41215			1.36163	1.57585	1.36773	1.44036	1.38169	1.34244	1.34141							1.16392	1.10579	1.11441	1.00805			1.20676	1.32684	1.30449	1.36909	1.26626	1.26835	1.18302	1.28355			1.02933	1.02645	1.1606
606	1.37073	1.41179	1.40457	1.25686	1.28589	1.28755	1.2447			1.38557	1.43385	1.38337	1.3745	1.46498	1.31759			1.28351	1.36615	1.41999	1.3888	1.36552	1.35049	1.35182							1.16643	1.098	1.09659	0.985696			1.20094	1.34417	1.2995	1.39114	1.27176	1.27743	1.19366	1.28511			1.00231	1.02027	1.14168
608	1.35929	1.46729	1.33847	1.1586	1.27179	1.23675	1.24506			1.38108	1.41628	1.55312	1.49125	1.5446	1.46759			1.22317	1.53235	1.41284	1.42402	1.33871	1.37211	1.30231							1.14481	1.08981	1.13762	0.968023			1.19864	1.32531	1.31341	1.35143	1.25984	1.27222	1.19364	1.2666			0.994201	1.0235	1.15276
610	1.30896	1.55455	1.39751	1.27535	1.26153	1.32866	1.26852			1.38206	1.39283	1.37902	1.55583	1.48676	1.37568			1.23146	1.39456	1.38758	1.4064	1.3277	1.30937	1.31712							1.16207	1.11529	1.13246	1.00074			1.19798	1.31823	1.31875	1.35393	1.25737	1.26899	1.18237	1.24795			0.999937	1.01709	1.13695
612	1.35584	1.49412	1.28957	1.20875	1.23309	1.25234	1.20107			1.40444	1.41712	1.42067	1.47284	1.49607	1.38525			1.20976	1.52511	1.32715	1.35874	1.25964	1.28588	1.34256							1.13141	1.06657	1.10394	0.962663			1.19596	1.32	1.28965	1.35881	1.25581	1.25888	1.18261	1.24255			0.991302	1.00848	1.14047
614	1.34746	1.43526	1.29401	1.24444	1.23384	1.2469	1.18245			1.36363	1.44654	1.5833	1.5303	1.43395	1.3345			1.21241	1.44773	1.38194	1.36899	1.35044	1.3844	1.29116							1.14784	1.09469	1.08343	0.967809			1.19717	1.30182	1.28105	1.33421	1.25381	1.25486	1.17207	1.24245			0.977281	1.00014	1.12683
616	1.33191	1.43711	1.35093	1.17852	1.27422	1.30846	1.23806			1.43239	1.40159	1.57052	1.42658	1.54829	1.3671			1.23334	1.52704	1.40604	1.40674	1.31873	1.38327	1.35458							1.13129	1.08038	1.0715	0.933664			1.19927	1.33867	1.29984	1.35929	1.27331	1.28743	1.18847	1.27233			1.00732	1.02663	1.15163
618	1.27149	1.46383	1.36492	1.24731	1.21249	1.21816	1.23397			1.38047	1.38786	1.43409	1.41648	1.34197	1.3884			1.22689	1.36429	1.36571	1.32947	1.32605	1.43551	1.30927							1.14372	1.07239	1.07688	0.966419			1.20152	1.32851	1.30763	1.34625	1.26409	1.27839	1.16917	1.2573			1.02237	1.02726	1.14823
620	1.34816	1.48586	1.29797	1.25575	1.27155	1.30867	1.23842			1.36879	1.49278	1.58165	1.49104	1.43972	1.4156			1.21968	1.47847	1.42144	1.42989	1.32402	1.41849	1.27456							1.12574	1.07983	1.06442	0.933733			1.18881	1.29905	1.27799	1.33642	1.24813	1.26191	1.15317	1.23325			1.02397	1.02672	1.16503
622	1.35405	1.42226	1.42763	1.27159	1.30153	1.30466	1.25924			1.34297	1.33793	1.50056	1.53083	1.46592	1.3385			1.21718	1.4324	1.41879	1.4143	1.35939	1.43427	1.27609							1.12695	1.0741	1.05561	0.966858			1.23572	1.35926	1.33967	1.39938	1.34127	1.30226	1.21252	1.29417			1.00322	0.99626	1.13825
624	1.36316	1.52984	1.33986	1.25971	1.21935	1.26988	1.21985			1.32567	1.3637	1.4117	1.40716	1.44551	1.40459			1.24079	1.51024	1.33502	1.29377	1.2424	1.41965	1.301							1.13973	1.06509	1.03858	0.943851			1.21549	1.34756	1.31779	1.37652	1.30278	1.2836	1.19243	1.26382			1.029	1.01738	1.15502
626	1.23167	1.40878	1.31132	1.17441	1.26276	1.32826	1.25071			1.36833	1.43935	1.39335	1.52831	1.35725	1.37061			1.2421	1.43975	1.43412	1.45929	1.37551	1.39377	1.27425							1.11715	1.06388	1.04959	0.952086			1.22419	1.34708	1.30349	1.35121	1.30033	1.26513	1.18883	1.26027			1.0029	1.00144	1.14249
628	1.33614	1.38396	1.37868	1.24071	1.29278	1.30846	1.17959			1.38108	1.45495	1.55672	1.42493	1.54204	1.43896			1.22582	1.44443	1.2927	1.28102	1.26412	1.34553	1.33476							1.15795	1.09861	1.11222	0.987465			1.22204	1.35431	1.32294	1.36962	1.31552	1.29019	1.19065	1.26845			1.01525	1.02192	1.15986
630	1.25893	1.40737	1.2992	1.18996	1.22723	1.26385	1.25887			1.35315	1.41798	1.35203	1.56571	1.40331	1.36609			1.26013	1.55979	1.44066	1.45231	1.33808	1.34054	1.28438							1.14016	1.06961	1.07123	0.97759			1.27317	1.39989	1.34144	1.40491	1.34836	1.32301	1.24846	1.32661			0.994173	1.00091	1.14158
632	1.36571	1.49587	1.36519	1.23928	1.26354	1.33715	1.2457			1.3517	1.36948	1.43796	1.50664	1.5154	1.40944			1.34074	1.36259	1.34742	1.30902	1.35211	1.37438	1.34137							1.14356	1.09693	1.11793	0.980654			1.23887	1.34737	1.28808	1.33171	1.29422	1.27388	1.21881	1.26359			0.998712	0.995606	1.14211
634	1.28039	1.38447	1.36033	1.22924	1.26111	1.33643	1.25303			1.3513	1.44566	1.47685	1.55102	1.38472	1.44719			1.27111	1.53394	1.38488	1.41831	1.34873	1.32829	1.27312							1.16157	1.12088	1.12294	1.00312			1.24236	1.33017	1.29788	1.34099	1.28947	1.25677	1.21093	1.27335			1.00724	1.01766	1.1782
636	1.29483	1.51475	1.43223	1.23589	1.27397	1.31444	1.28244			1.37563	1.39388	1.47548	1.42159	1.37597	1.33135			1.29424	1.53361	1.29445	1.28515	1.23378	1.43771	1.298							1.16827	1.1254	1.1226	1.0097			1.28814	1.37148	1.35561	1.41073	1.3608	1.32007	1.25578	1.32787			0.941289	0.97735	1.14982
638	1.37305	1.4566	1.35991	1.1768	1.22649	1.32009	1.19906			1.38554	1.40333	1.52555	1.51636	1.56264	1.42576			1.34506	1.44237	1.3812	1.39289	1.33235	1.24894	1.2728							1.1437	1.14319	1.14448	1.00431			1.24707	1.32959	1.30564	1.3475	1.314	1.27496	1.20689	1.28989			0.957642	0.990308	1.13955
640	1.2722	1.46875	1.29839	1.22378	1.23197	1.27813	1.25428			1.35072	1.44816	1.35996	1.44354	1.52155	1.35345			1.24227	1.37005	1.40446	1.36361	1.2978	1.3632	1.2719							1.13067	1.12352	1.1365	0.986531			1.22675	1.32001	1.28428	1.35107	1.28484	1.25553	1.17846	1.2866			0.932361	0.975915	1.13338
642	1.21468	1.4309	1.29283	1.21394	1.19731	1.20681	1.21357			1.38607	1.46245	1.46422	1.53437	1.39753	1.37882			1.26193	1.47346	1.28867	1.26144	1.31339	1.42206	1.32896							1.14238	1.10432	1.06911	0.957028			1.22033	1.32106	1.2503	1.30672	1.26672	1.24123	1.16475	1.25019			0.975135	1.00621	1.16932
644	1.31289	1.48983	1.28712	1.14833	1.24652	1.28778	1.18282			1.38902	1.40369	1.36123	1.42164	1.50587	1.37264			1.22489	1.4189	1.41139	1.3259	1.22982	1.42248	1.28562							1.13392	1.11845	1.10718	0.952194			1.27021	1.3511	1.31322	1.34197	1.31194	1.29543	1.18882	1.2909			0.961036	0.996697	1.14553
646	1.32309	1.43584	1.36269	1.26186	1.28584	1.29953	1.18315			1.33734	1.42373	1.50762	1.50775	1.36158	1.34743			1.25029	1.52749	1.34984	1.43858	1.37697	1.4711	1.37357							1.1178	1.07819	1.08141	0.927672			1.24896	1.3269	1.28828	1.35079	1.26787	1.26437	1.15723	1.25019			0.980956	1.01357	1.14176
648	1.29309	1.52988	1.4304	1.2348	1.25633	1.31902	1.25697			1.32951	1.34674	1.54691	1.41936	1.47522	1.34926			1.22466	1.41855	1.40271	1.36786	1.3064	1.25907	1.2653							1.13143	1.09685	1.08057	0.952248			1.22844	1.25744	1.25405	1.30711	1.23002	1.23066	1.14825	1.21229			0.986461	0.996066	1.13278
650	1.23849	1.3801	1.34295	1.25173	1.25071	1.24755	1.17128			1.33248	1.43194	1.40226	1.44819	1.36038	1.32661			1.30208	1.4597	1.42478	1.35694	1.36077	1.32648	1.3313							1.1186	1.08063	1.06615	0.928664			1.2526	1.2841	1.29439	1.34779	1.26111	1.25636	1.17392	1.26572			0.987098	0.985496	1.10358
652	1.31887	1.50429	1.39375	1.15793	1.22889	1.28188	1.20787			1.35813	1.44132	1.5799	1.52121	1.51307	1.40475			1.34493	1.36647	1.30559	1.39849	1.28352	1.25082	1.31928							1.10343	1.08031	1.04754	0.905019			1.28144	1.29645	1.31501	1.38026	1.28613	1.2813	1.16953	1.27193			1.0042	0.997247	1.12467
654	1.20046	1.34384	1.3132	1.21297	1.19009	1.2312	1.24435			1.37536	1.4645	1.58632	1.56452	1.47783	1.43446			1.2221	1.47229	1.37685	1.32545	1.27841	1.25049	1.29503							1.10255	1.05835	1.03344	0.926913			1.24865	1.24705	1.26262	1.32687	1.25148	1.24147	1.14829	1.24704			1.0051	0.998134	1.13805
656	1.22084	1.43643	1.33453	1.18521	1.23781	1.28018	1.2084			1.36638	1.43089	1.43579	1.59352	1.53494	1.43489			1.27427	1.34332	1.37965	1.41014	1.33924	1.38483	1.30372							1.12862	1.08559	1.0773	0.953217			1.24345	1.24364	1.27495	1.32431	1.25836	1.22504	1.15127	1.22403			0.979714	0.994747	1.1227
658	1.31292	1.36237	1.43728	1.26177	1.215	1.20548	1.27825			1.3668	1.39021	1.55139	1.51483	1.4242	1.35979			1.25311	1.38136	1.41117	1.38799	1.35886	1.42281	1.28222							1.13869	1.09267	1.10522	0.95358			1.33162	1.3714	1.37463	1.43272	1.34527	1.3234	1.25923	1.31839			0.969653	0.987979	1.106
660	1.32028	1.41114	1.32197	1.19157	1.26678	1.28536	1.28447			1.34159	1.36648	1.36485	1.45775	1.47896	1.2996			1.34447	1.5221	1.33678	1.42665	1.37938	1.41597	1.33765							1.1373	1.06998	1.09891	0.959663			1.29465	1.33014	1.35253	1.37558	1.31776	1.28654	1.20859	1.28774			0.968397	0.99458	1.13877
662	1.24091	1.50408	1.42839	1.24092	1.2428	1.23957	1.24906			1.32605	1.42736	1.4176	1.48404	1.44758	1.40565			1.18027	1.3299	1.32149	1.35253	1.22944	1.34726	1.28703							1.14145	1.10682	1.12158	0.967257			1.27811	1.29916	1.31807	1.41138	1.32192	1.28494	1.19999	1.31742			0.94774	0.986928	1.11584
664	1.27003	1.44726	1.39891	1.23728	1.2683	1.25786	1.18869			1.36304	1.38199	1.47912	1.39974	1.49006	1.3563			1.2719	1.40982	1.38598	1.40627	1.36714	1.42322	1.36518							1.12984	1.08884	1.16145	0.975006			1.26789	1.29674	1.32022	1.36421	1.29414	1.26124	1.19103	1.28298			0.9619	0.99584	1.15486
666	1.2934	1.47485	1.29094	1.18203	1.24523	1.29214	1.25506			1.33334	1.34129	1.46791	1.4447	1.45196	1.386			1.24117	1.54599	1.27454	1.29211	1.3629	1.35703	1.28722							1.13866	1.07759	1.11695	0.964038			1.26298	1.30896	1.32779	1.39382	1.29128	1.27321	1.19642	1.27879			0.951267	0.99361	1.12983
668	1.29391	1.35787	1.39524	1.22235	1.20044	1.23973	1.22509			1.33883	1.43584	1.51463	1.36797	1.45615	1.39046			1.25637	1.38582	1.41296	1.42094	1.30733	1.45675	1.31651							1.13091	1.09963	1.16413	0.983374			1.26503	1.30557	1.32703	1.38963	1.29922	1.26257	1.18544	1.2634			0.917408	0.976498	1.11078
670	1.32245	1.51542	1.40769	1.20246	1.25737	1.26047	1.2109			1.33953	1.31333	1.49742	1.38704	1.35567	1.32478			1.2199	1.50619	1.3633	1.29019	1.29779	1.3355	1.2764							1.11533	1.09634	1.12643	0.968249			1.24928	1.28496	1.30164	1.35637	1.2831	1.24659	1.17585	1.25358			0.959426	0.982028	1.13584
672	1.24642	1.36856	1.32805	1.19421	1.16062	1.24704	1.24899			1.35477	1.43896	1.51902	1.52949	1.53568	1.38747			1.24723	1.3273	1.38485	1.33695	1.2303	1.42393	1.35496							1.11106	1.07962	1.07158	0.963874			1.26486	1.30356	1.31767	1.35919	1.29069	1.2626	1.17239	1.25928			0.96456	0.980987	1.13275
674	1.32238	1.37915	1.31341	1.23893	1.26543	1.31644	1.17347			1.31563	1.34466	1.53457	1.36684	1.36891	1.3762			1.239	1.44996	1.33625	1.36395	1.27849	1.24194	1.29304							1.13633	1.09296	1.091	0.974411			1.2485	1.2981	1.31791	1.3538	1.27064	1.23452	1.17292	1.23339			0.973495	0.965055	1.12234
676	1.2554	1.43544	1.33381	1.19476	1.17773	1.23004	1.2612			1.31674	1.40941	1.42486	1.50178	1.42546	1.40572			1.28832	1.36735	1.39634	1.40974	1.36068	1.44957	1.31264							1.11401	1.06644	1.09016	0.932473			1.24131	1.27588	1.30696	1.35642	1.27657	1.24577	1.1918	1.24749			1.00359	0.993267	1.1554
678	1.23334	1.38253	1.38169	1.18343	1.1615	1.21375	1.23479			1.34524	1.44878	1.54002	1.52118	1.40242	1.31699			1.24541	1.29998	1.34357	1.336	1.30481	1.30295	1.29838							1.11108	1.05672	1.06755	0.921931			1.22708	1.2733	1.31873	1.33513	1.26022	1.25253	1.17363	1.23524			0.983362	0.991478	1.15795
680	1.29282	1.45466	1.29585	1.1659	1.24972	1.29822	1.20154			1.34513	1.36329	1.49928	1.43664	1.38285	1.43557			1.3305	1.45703	1.33526	1.34507	1.25358	1.28678	1.32501							1.07952	1.02966	1.07736	0.930843			1.22943	1.29954	1.32467	1.32646	1.25741	1.24013	1.17899	1.23952			1.0019	0.997828	1.15993
682	1.21601	1.36656	1.34734	1.21478	1.15533	1.18892	1.21229			1.3533	1.40603	1.35707	1.50716	1.35141	1.36074			1.26951	1.36919	1.3717	1.37384	1.29118	1.23245	1.2431							1.1035	1.02956	1.06927	0.933693			1.22049	1.33025	1.3083	1.33441	1.26217	1.2467	1.17939	1.24351			1.00597	1.00988	1.17109
684	1.28627	1.42942	1.32805	1.20959	1.23246	1.19154	1.19017			1.31682	1.31627	1.40002	1.41444	1.49321	1.34448			1.38012	1.50036	1.27142	1.27332	1.35467	1.28496	1.28667							1.13379	1.05951	1.04984	0.955321			1.19588	1.28408	1.291	1.29236	1.24964	1.23169	1.16314	1.21394			0.989591	0.989242	1.14366
686	1.21232	1.40583	1.33089	1.18542	1.18432	1.26805	1.24221			1.32004	1.39944	1.46887	1.49724	1.46081	1.27819			1.37125	1.49841	1.29554	1.30547	1.35463	1.24365	1.26197							1.12247	1.05023	1.10986	0.971669			1.201	1.27159	1.36924	1.35145	1.26753	1.25332	1.18607	1.21705			0.985488	0.995897	1.15207
688	1.28804	1.31593	1.34359	1.14676	1.2109	1.24968	1.21784			1.29605	1.3229	1.43117	1.41481	1.40353	1.2692			1.22854	1.34377	1.40004	1.41321	1.21846	1.43202	1.26315							1.13656	1.0632	1.12088	0.971449			1.17221	1.23085	1.31456	1.32805	1.22992	1.22695	1.15164	1.20775			0.965306	0.98513	1.14601
690	1.20279	1.358	1.29265	1.19186	1.1652	1.15235	1.17837			1.38101	1.35276	1.35129	1.51007	1.46577	1.39956			1.31967	1.45202	1.38583	1.38041	1.32515	1.39808	1.22521							1.1436	1.07679	1.14384	0.983079			1.16849	1.19716	1.27868	1.30681	1.23399	1.21938	1.13688	1.19931			0.98442	0.992961	1.14636
692	1.29017	1.38285	1.40673	1.24205	1.23171	1.26242	1.24115			1.34231	1.31812	1.49283	1.391	1.35474	1.29617			1.2395	1.36308	1.3838	1.41872	1.32043	1.3877	1.26037							1.13728	1.06555	1.14432	0.986015			1.16706	1.21761	1.24357	1.29071	1.22092	1.21055	1.12551	1.18128			0.96095	0.974999	1.12824
694	1.26092	1.37796	1.29514	1.23285	1.23853	1.26815	1.2608			1.33199	1.38724	1.38245	1.42314	1.43828	1.32067			1.33222	1.44735	1.28298	1.25443	1.32705	1.28845	1.2385							1.14894	1.08479	1.11287	0.969527			1.1661	1.23683	1.2424	1.29472	1.23174	1.21902	1.12797	1.19957			0.96131	0.983218	1.12094
696	1.35244	1.48812	1.41	1.14357	1.26392	1.28902	1.27724			1.30514	1.33132	1.38406	1.46777	1.40153	1.29119			1.27296	1.55702	1.45149	1.44971	1.31755	1.48425	1.36212							1.13982	1.08288	1.1081	0.986457			1.18699	1.26426	1.26459	1.32797	1.241	1.23492	1.14392	1.22468			0.99207	1.00572	1.14999
698	1.35199	1.34413	1.34168	1.23864	1.18511	1.24405	1.27462			1.33509	1.36323	1.4911	1.39332	1.36082	1.38717			1.30797	1.55325	1.43328	1.41131	1.36285	1.27991	1.31759							1.1196	1.07865	1.12245	1.0014			1.25044	1.32551	1.35223	1.36319	1.3102	1.27461	1.20222	1.27618			1.00034	0.997848	1.14384
700	1.30632	1.49083	1.39237	1.23597	1.26357	1.31337	1.24899			1.38832	1.37492	1.51505	1.48703	1.41861	1.42759			1.32392	1.463	1.36024	1.34736	1.3364	1.42027	1.26919							1.10632	1.05105	1.04563	0.980592			1.22707	1.33197	1.29573	1.37352	1.30276	1.2573	1.19235	1.24906			0.976671	0.975542	1.11779
702	1.32469	1.43303	1.38822	1.14914	1.22215	1.20664	1.26125			1.35571	1.36512	1.48979	1.42479	1.39485	1.37016			1.21167	1.43232	1.4068	1.40113	1.22561	1.23906	1.30729							1.11742	1.06653	1.07262	0.946825			1.22927	1.31231	1.30823	1.39118	1.29737	1.28439	1.18939	1.26097			0.988262	0.987654	1.11889
704	1.26668	1.36552	1.31598	1.22866	1.24176	1.29857	1.23194			1.33824	1.34475	1.36968	1.37434	1.45663	1.26539			1.33697	1.49868	1.32403	1.33809	1.35716	1.2767	1.28223							1.13061	1.05977	1.06543	0.937911			1.21129	1.31098	1.31093	1.37143	1.29435	1.28079	1.17814	1.26905			1.00621	0.990042	1.12232
706	1.2993	1.37969	1.37492	1.16352	1.23382	1.25778	1.15452			1.36282	1.37398	1.44823	1.53008	1.3751	1.38456			1.21397	1.45073	1.404	1.39214	1.29859	1.26369	1.31672							1.09872	1.0266	1.09414	0.940947			1.1718	1.27343	1.25108	1.31313	1.21963	1.22967	1.15296	1.19911			0.960458	0.979479	1.12098
708	1.21989	1.36947	1.28904	1.1885	1.15376	1.1883	1.23832			1.39015	1.40328	1.52843	1.40248	1.45007	1.28897			1.21032	1.42279	1.38372	1.40318	1.33489	1.25567	1.26406							1.11636	1.03427	1.09522	0.950299			1.17952	1.25803	1.25462	1.30885	1.24163	1.23627	1.15817	1.21757			1.00011	0.997534	1.15618
710	1.29577	1.44563	1.31331	1.17911	1.23462	1.2534	1.15306			1.33846	1.44319	1.49429	1.46184	1.39278	1.4118			1.22211	1.47111	1.40133	1.3658	1.20213	1.25478	1.25478							1.11587	1.03351	1.05542	0.933938			1.17615	1.24062	1.25018	1.3271	1.23681	1.2321	1.13716	1.20629			0.965779	0.98434	1.13942
712	1.28227	1.35135	1.32188	1.17876	1.21675	1.24193	1.16595			1.35807	1.41752	1.42534	1.43457	1.38554	1.34138			1.23425	1.45549	1.36725	1.43209	1.34469	1.27208	1.28188							1.09502	1.03313	1.072	0.935416			1.17119	1.22649	1.23279	1.28395	1.24285	1.22127	1.12328	1.19792			0.935169	0.978038	1.14172
714	1.18957	1.40236	1.24633	1.13102	1.21384	1.23233	1.22271			1.33698	1.30647	1.47895	1.51335	1.45047	1.35091			1.20668	1.28273	1.29311	1.29038	1.30363	1.23769	1.27467							1.12325	1.05037	1.07091	0.962458			1.15372	1.22308	1.23572	1.26669	1.20729	1.20251	1.11189	1.17431			0.928932	0.978908	1.14827
716	1.29323	1.38793	1.24739	1.20513	1.17583	1.22867	1.17476			1.29621	1.3946	1.43606	1.44235	1.39883	1.26174			1.33987	1.4862	1.34882	1.33504	1.30256	1.24381	1.2775							1.12061	1.04409	1.10094	0.967522			1.1665	1.25685	1.26307	1.30168	1.24142	1.22404	1.13716	1.21343			0.931859	0.977795	1.1296
718	1.1972	1.36281	1.32041	1.13745	1.20091	1.18436	1.18798			1.34599	1.38001	1.47683	1.51829	1.43905	1.398			1.31917	1.31568	1.38032	1.32713	1.2454	1.25718	1.29698							1.14244	1.07766	1.12939	0.963651			1.21174	1.3071	1.30786	1.35215	1.29063	1.26557	1.17984	1.25708			0.911374	0.967865	1.11579
720	1.21223	1.35326	1.39267	1.21963	1.24802	1.28677	1.24117			1.32063	1.28304	1.44561	1.39496	1.41363	1.31224			1.23951	1.3138	1.34012	1.29555	1.32844	1.25725	1.31311							1.13169	1.0775	1.09167	0.945721			1.23872	1.33279	1.31359	1.36725	1.28923	1.29153	1.17572	1.2528			0.95397	0.978041	1.12609
722	1.33088	1.34705	1.32966	1.2056	1.21005	1.24309	1.20825			1.33097	1.36237	1.41173	1.46013	1.40847	1.3685			1.36438	1.52092	1.38628	1.38323	1.24013	1.2506	1.30921							1.14707	1.08676	1.11182	0.957232			1.20881	1.29417	1.30747	1.35175	1.29187	1.26574	1.16684	1.25421			0.959785	0.966633	1.11126
724	1.20839	1.39998	1.36486	1.10788	1.21245	1.22804	1.24221			1.33071	1.37238	1.37083	1.38434	1.33993	1.24579			1.24395	1.31444	1.32153	1.31526	1.29668	1.23454	1.23821							1.12396	1.06062	1.09933	0.944366			1.19944	1.29384	1.32307	1.31526	1.29576	1.26543	1.18482	1.24611			0.957866	0.980548	1.11479
726	1.2282	1.40101	1.42485	1.22958	1.26027	1.30366	1.2819			1.32614	1.31261	1.46459	1.45572	1.41485	1.34627			1.33417	1.44068	1.35082	1.35501	1.23567	1.24381	1.29048							1.11592	1.1039	1.10897	0.961476			1.20667	1.29777	1.31134	1.32579	1.30599	1.26134	1.17912	1.25276			0.950101	0.959304	1.11479
728	1.29543	1.33073	1.2858	1.19512	1.16796	1.177	1.2078			1.35194	1.32686	1.39227	1.50098	1.40865	1.31247			1.21992	1.52787	1.37317	1.33283	1.26358	1.2677	1.34444							1.11072	1.08631	1.12534	0.938632			1.18921	1.26653	1.28794	1.32449	1.28046	1.24653	1.1512	1.23383			1.00262	0.992779	1.15101
730	1.29407	1.34911	1.38677	1.16587	1.23917	1.25942	1.26484			1.37402	1.41195	1.46029	1.54106	1.48883	1.32557			1.2175	1.35789	1.33011	1.34038	1.29638	1.25821	1.26823							1.09048	1.07428	1.04638	0.919384			1.17272	1.25916	1.26317	1.30469	1.25562	1.22181	1.15858	1.21691			1.00042	0.988419	1.13608
732	1.29912	1.40163	1.38438	1.20527	1.17273	1.20042	1.18011			1.35283	1.37721	1.37314	1.44873	1.40006	1.35827			1.21693	1.54302	1.38535	1.39257	1.31886	1.27132	1.33008							1.11446	1.06687	1.07509	0.934442			1.14616	1.22438	1.24906	1.24981	1.24256	1.19862	1.16367	1.22011			0.970247	0.973341	1.12716
734	1.24757	1.32504	1.37778	1.15245	1.20478	1.23067	1.1977			1.34595	1.34874	1.4117	1.53252	1.40511	1.36013			1.23979	1.54266	1.39555	1.38091	1.35392	1.28602	1.34484							1.08696	1.04278	1.07818	0.915953			1.1578	1.25904	1.30683	1.26564	1.24392	1.23103	1.16494	1.21782			0.951594	0.956456	1.10448
736	1.29132	1.39887	1.34689	1.18373	1.20839	1.22239	1.24792			1.31935	1.39696	1.47667	1.42205	1.39522	1.27728			1.27629	1.37661	1.31966	1.31145	1.27112	1.27003	1.3435							1.11499	1.02963	1.05161	0.9053			1.14052	1.22583	1.27368	1.28657	1.21573	1.20415	1.14786	1.21241			0.951362	0.962691	1.1057
738	1.34667	1.49242	1.35768	1.25145	1.2637	1.2722	1.23724			1.32811	1.34806	1.37714	1.45594	1.39701	1.38954			1.3545	1.54631	1.34471	1.36492	1.26945	1.26491	1.29482							1.09993	1.04241	1.07464	0.920701			1.12716	1.22087	1.26023	1.25381	1.21754	1.19119	1.14714	1.17148			0.981426	0.989209	1.14693
740	1.2931	1.4705	1.27187	1.1281	1.16618	1.23225	1.21879			1.33831	1.35787	1.53445	1.50033	1.417	1.33517			1.18395	1.49186	1.36757	1.38741	1.31654	1.25447	1.24436							1.11702	1.06116	1.08115	0.944335			1.132	1.24804	1.25796	1.28049	1.21578	1.18526	1.13205	1.18079			0.921923	0.956379	1.11147
742	1.19829	1.37961	1.36894	1.20062	1.24195	1.22394	1.18607			1.33342	1.45107	1.38799	1.53025	1.36257	1.32376			1.35617	1.55369	1.39023	1.3926	1.35831	1.28608	1.29435							1.11732	1.06519	1.0748	0.947899			1.12277	1.24567	1.26111	1.26735	1.22449	1.19966	1.1198	1.18955			0.936711	0.977358	1.14234
744	1.28811	1.36333	1.32496	1.18949	1.17781	1.21914	1.23479			1.30363	1.31702	1.48536	1.45818	1.43878	1.3517			1.31134	1.36568	1.38037	1.32725	1.19578	1.2554	1.24079							1.13002	1.06928	1.10006	0.970929			1.12308	1.21587	1.23553	1.24003	1.20941	1.20531	1.10939	1.17766			0.917455	0.972435	1.12353
746	1.22442	1.37373	1.27194	1.10553	1.20602	1.22622	1.14149			1.36201	1.43798	1.46099	1.52687	1.48104	1.39234			1.25026	1.47663	1.34114	1.35707	1.30142	1.23403	1.21148							1.12661	1.07136	1.10439	0.962874			1.10281	1.22442	1.22734	1.23711	1.20095	1.20701	1.10004	1.17186			0.933965	0.973463	1.13961
748	1.23259	1.44008	1.27673	1.20813	1.17087	1.18865	1.23421			1.31271	1.37423	1.31386	1.37045	1.44097	1.32783			1.20365	1.51247	1.36491	1.37928	1.33258	1.26546	1.3112							1.12052	1.05967	1.05168	0.970648			1.16798	1.25063	1.31458	1.30303	1.27604	1.27651	1.15764	1.25364			0.915938	0.961568	1.11771
750	1.31222	1.45612	1.39143	1.14584	1.25005	1.28181	1.24647			1.35455	1.35914	1.52197	1.51568	1.36608	1.3558			1.32147	1.42013	1.25983	1.24742	1.19268	1.23764	1.21927							1.13092	1.05902	1.066	0.956687			1.18778	1.30047	1.34183	1.36336	1.30658	1.29787	1.1777	1.2862			0.929968	0.967744	1.11502
752	1.27609	1.35808	1.2701	1.20246	1.2374	1.22922	1.17674			1.28102	1.41279	1.31924	1.49984	1.37027	1.28371			1.18773	1.44719	1.36784	1.35991	1.31587	1.24348	1.29383							1.11923	1.05863	1.10536	0.972008			1.18137	1.29337	1.30239	1.34319	1.28415	1.27435	1.15966	1.27275			0.925564	0.960771	1.09875
754	1.22933	1.41782	1.2405	1.14838	1.2408	1.26341	1.19306			1.29555	1.3116	1.42122	1.38414	1.44483	1.35461			1.30589	1.43782	1.37219	1.37974	1.2633	1.23369	1.29597							1.10415	1.05693	1.06731	0.933106			1.1724	1.27563	1.28987	1.34638	1.28013	1.2632	1.1417	1.25834			0.971482	0.965094	1.09277
756	1.2754	1.37696	1.36942	1.18964	1.20328	1.20688	1.24749			1.26515	1.32949	1.39725	1.46586	1.2663	1.2979			1.281	1.42211	1.38945	1.39432	1.24599	1.25655	1.23093							1.12128	1.06592	1.08894	0.940658			1.14602	1.26338	1.23832	1.32095	1.2632	1.23005	1.13806	1.22554			0.97724	0.981006	1.11723
758	1.24126	1.42951	1.22753	1.10179	1.16069	1.18356	1.17368			1.26407	1.33901	1.32524	1.40489	1.31332	1.28291			1.18064	1.4891	1.36566	1.30923	1.30794	1.43625	1.24276							1.12524	1.04963	1.05863	0.957688			1.13383	1.24825	1.22355	1.28193	1.25314	1.21995	1.13283	1.20667			0.975801	0.967845	1.10189
760	1.23467	1.3048	1.33378	1.18976	1.16342	1.1995	1.2398			1.28037	1.30363	1.45059	1.48182	1.41936	1.34394			1.18727	1.36758	1.37164	1.3673	1.25986	1.27735	1.30419							1.07154	1.03619	1.04077	0.937437			1.12827	1.23091	1.22601	1.26157	1.2583	1.22024	1.13944	1.23578			0.933493	0.944876	1.08819
762	1.28061	1.45716	1.25537	1.17827	1.16829	1.19401	1.26174			1.2807	1.35382	1.32621	1.37594	1.41981	1.30695			1.20888	1.35034	1.39146	1.4114	1.2791	1.28982	1.32862							1.08288	1.01069	1.0793	0.923478			1.12481	1.21284	1.21448	1.28188	1.2308	1.19294	1.12108	1.19568			0.972614	0.965083	1.11201
764	1.28756	1.3426	1.38086	1.20049	1.25178	1.27371	1.2384			1.25255	1.30976	1.31163	1.4563	1.26716	1.33377			1.34249	1.55062	1.302	1.27823	1.31897	1.44696	1.27334							1.09855	1.00187	1.06794	0.931038			1.10973	1.21197	1.21379	1.28542	1.22639	1.20977	1.11406	1.18349			0.956271	0.965423	1.1151
766	1.22097	1.3847	1.25002	1.17686	1.15713	1.16574	1.17605			1.35845	1.38819	1.4552	1.41897	1.37123	1.3574			1.30463	1.38359	1.38564	1.40738	1.31972	1.25586	1.29642							1.09605	1.01697	1.07333	0.924899			1.10628	1.20586	1.20982	1.24879	1.21659	1.19049	1.11974	1.18067			0.936163	0.949112	1.08487
768	1.20949	1.35976	1.37475	1.13404	1.23884	1.26917	1.23953			1.29608	1.31325	1.42301	1.51304	1.42772	1.34197			1.30369	1.5075	1.31981	1.29182	1.22511	1.39909	1.30597							1.11528	1.05998	1.11304	0.953407			1.09416	1.20402	1.18931	1.23882	1.20808	1.1863	1.1109	1.16163			0.973009	0.979895	1.13803
770	1.28906	1.41532	1.27354	1.18803	1.16581	1.2103	1.22006			1.29817	1.33644	1.39259	1.43706	1.41448	1.39136			1.30819	1.48102	1.37494	1.31933	1.32019	1.35859	1.25672							1.09939	1.04036	1.08205	0.945669			1.14288	1.28678	1.25808	1.29691	1.27056	1.25123	1.15287	1.22259			0.9426	0.974707	1.12825
772	1.28354	1.35456	1.35511	1.18706	1.23586	1.26564	1.23214			1.25743	1.36972	1.40166	1.44029	1.4179	1.35074			1.22715	1.35668	1.38498	1.37164	1.26785	1.44576	1.28334							1.11564	1.04661	1.04975	0.94885			1.13618	1.24455	1.25148	1.30982	1.26219	1.24015	1.1475	1.21827			0.950952	0.96972	1.11865
774	1.18682	1.45628	1.34596	1.17225	1.22224	1.21626	1.17312			1.30488	1.34894	1.37825	1.48803	1.33601	1.30612			1.30316	1.45207	1.24581	1.24429	1.28459	1.25765	1.24062							1.10998	1.06078	1.09669	0.977781			1.13344	1.24923	1.22419	1.32009	1.2494	1.23039	1.13799	1.19796			0.951326	0.962382	1.10477
776	1.17587	1.36583	1.34521	1.17141	1.13929	1.15067	1.17722			1.31797	1.34473	1.39773	1.4508	1.38603	1.39666			1.19681	1.47849	1.27259	1.2533	1.21187	1.29362	1.26822							1.10797	1.06689	1.07614	0.951255			1.11775	1.22835	1.2189	1.26232	1.23477	1.20921	1.11845	1.19003			0.952796	0.9646	1.10901
778	1.30892	1.47316	1.37244	1.18367	1.24316	1.25847	1.23266			1.29795	1.39204	1.40109	1.39337	1.34046	1.2439			1.3308	1.48676	1.37888	1.38386	1.31087	1.45011	1.31374							1.12727	1.07399	1.1066	0.949329			1.11668	1.24502	1.22067	1.28439	1.25227	1.23089	1.13126	1.20333			0.957883	0.976928	1.11411
780	1.22117	1.38939	1.30882	1.17168	1.23269	1.23888	1.28361			1.27814	1.34631	1.4095	1.38285	1.35379	1.28113			1.16138	1.29355	1.29783	1.27221	1.19953	1.25708	1.26513							1.11265	1.06193	1.07349	0.934038			1.09592	1.19938	1.1749	1.25716	1.20365	1.18688	1.09897	1.15321			0.942322	0.964935	1.10735
782	1.2073	1.47707	1.26406	1.12475	1.23006	1.19474	1.25894			1.25726	1.28993	1.33146	1.44193	1.39584	1.33012			1.29755	1.43928	1.32316	1.3296	1.28643	1.41833	1.28623							1.16701	1.07991	1.11713	0.948522			1.0996	1.19843	1.16981	1.2584	1.20077	1.18314	1.08846	1.14705			0.915645	0.948089	1.08073
784	1.29101	1.37536	1.36442	1.20543	1.20969	1.24604	1.20418			1.26766	1.33363	1.40656	1.46607	1.38094	1.31056			1.27175	1.29666	1.24705	1.26896	1.28799	1.3823	1.18793							1.09219	1.03226	1.1039	0.907575			1.10657	1.18773	1.18955	1.24349	1.20153	1.19491	1.11138	1.1693			0.922835	0.965751	1.09111
786	1.17609	1.3387	1.31888	1.18075	1.17635	1.20924	1.24071			1.32503	1.38752	1.47187	1.51295	1.39774	1.37777			1.17949	1.49673	1.38553	1.40044	1.25723	1.42749	1.31688							1.07641	1.04917	1.10358	0.907846			1.11303	1.19482	1.19095	1.24398	1.20568	1.19144	1.12151	1.17261			0.940051	0.967669	1.10248
788	1.27909	1.42259	1.27963	1.14976	1.21307	1.19557	1.17524			1.3717	1.34949	1.44139	1.45458	1.4121	1.3194			1.32444	1.33312	1.38333	1.36648	1.30012	1.25626	1.29086							1.1122	1.05177	1.12379	0.928605			1.09696	1.19183	1.1789	1.24681	1.20168	1.17511	1.10289	1.15082			0.926024	0.947245	1.07723
790	1.27519	1.36941	1.20628	1.1623	1.1824	1.18656	1.16094			1.33732	1.35761	1.46173	1.46271	1.39271	1.40219			1.21226	1.38384	1.37524	1.37014	1.25196	1.40301	1.3011							1.08213	1.02083	1.0275	0.90565			1.13868	1.23839	1.22516	1.28443	1.25243	1.21702	1.14881	1.18588			0.917939	0.943548	1.06761
792	1.1866	1.31643	1.35259	1.13795	1.20412	1.23601	1.23504			1.3172	1.31493	1.43645	1.50062	1.40671	1.29471			1.28785	1.49659	1.2534	1.2276	1.30783	1.29196	1.29726							1.09447	1.02477	1.03406	0.912334			1.15461	1.25304	1.24748	1.33583	1.2741	1.24933	1.17378	1.22944			0.927945	0.956106	1.0834
794	1.26995	1.41973	1.28296	1.17833	1.15489	1.15249	1.1576			1.35308	1.40994	1.37382	1.48469	1.47852	1.28678			1.34241	1.46333	1.41704	1.4347	1.33376	1.47452	1.37714							1.08457	1.03167	1.04098	0.919247			1.15642	1.27863	1.25521	1.32797	1.27143	1.23259	1.16961	1.23042			0.93286	0.946436	1.05153
796	1.27775	1.30624	1.33238	1.13287	1.15315	1.16533	1.23634			1.33359	1.32279	1.50399	1.50191	1.35581	1.3924			1.17446	1.45922	1.37871	1.39196	1.2237	1.39375	1.23466							1.08748	1.04099	1.1115	0.927668			1.15796	1.28378	1.29464	1.31764	1.30293	1.26224	1.17776	1.22827			0.943665	0.945832	1.06586
798	1.26981	1.3836	1.2407	1.1767	1.20914	1.25204	1.18189			1.31465	1.39961	1.50654	1.4288	1.4076	1.30926			1.22636	1.39636	1.40202	1.38639	1.30688	1.44765	1.29391							1.12016	1.06227	1.13505	0.964652			1.12631	1.22953	1.25951	1.28262	1.26517	1.23093	1.12899	1.1965			0.940443	0.94736	1.0653
800	1.20901	1.44602	1.35883	1.17871	1.16858	1.21743	1.23305			1.3071	1.32037	1.44126	1.44807	1.29042	1.31079			1.29524	1.46277	1.3558	1.34614	1.23065	1.38216	1.31542							1.11813	1.06015	1.10496	0.937154			1.1028	1.22245	1.23186	1.26721	1.22625	1.19936	1.12417	1.17361			0.940801	0.949825	1.07048
802	1.28172	1.38502	1.33395	1.17357	1.21196	1.25311	1.24694			1.32888	1.3495	1.30259	1.42023	1.45493	1.27198			1.16651	1.37163	1.23345	1.24751	1.31794	1.25388	1.20665							1.11411	1.06469	1.08434	0.93234			1.10946	1.20336	1.22812	1.26322	1.22037	1.20357	1.12941	1.17974			0.957454	0.969041	1.09454
804	1.21909	1.41616	1.35971	1.17752	1.13322	1.16802	1.23273			1.3119	1.38753	1.47771	1.5067	1.37267	1.38404			1.22345	1.34135	1.24838	1.23323	1.30894	1.34347	1.31839							1.14797	1.10584	1.15181	0.9567			1.10191	1.20136	1.19246	1.2468	1.20551	1.20593	1.12365	1.1482			0.942242	0.948356	1.08231
806	1.26368	1.40389	1.22484	1.16663	1.20655	1.22018	1.16273			1.28749	1.36013	1.33484	1.37186	1.4293	1.24461			1.28259	1.40336	1.34237	1.33648	1.2665	1.30542	1.23248							1.11402	1.07168	1.1065	0.946837			1.0942	1.1855	1.19225	1.24076	1.20078	1.18704	1.11766	1.15006			0.942271	0.957414	1.06936
808	1.1507	1.35426	1.33997	1.10566	1.1676	1.19315	1.20885			1.32389	1.31755	1.36578	1.4519	1.40407	1.30188			1.19947	1.44829	1.36164	1.36046	1.2405	1.40178	1.2163							1.0847	1.02113	1.05433	0.91639			1.09071	1.19322	1.19587	1.22207	1.201	1.18744	1.09255	1.14586			0.934426	0.952353	1.07876
810	1.18627	1.37946	1.19738	1.14604	1.17765	1.16661	1.20717			1.31479	1.35643	1.49225	1.42182	1.38285	1.32499			1.29082	1.29808	1.23408	1.24821	1.24398	1.30119	1.25275							1.08401	1.0306	1.06094	0.920209			1.08194	1.16313	1.17628	1.23774	1.19817	1.18018	1.11731	1.1469			0.915985	0.937766	1.07112
812	1.22216	1.35033	1.32319	1.12466	1.15162	1.17677	1.1935			1.29028	1.37923	1.43264	1.42345	1.33264	1.31551			1.30385	1.38739	1.25873	1.26391	1.25332	1.42291	1.24236							1.09808	1.02934	1.06335	0.905307			1.07367	1.17712	1.17164	1.2171	1.18341	1.17959	1.10919	1.12724			0.94153	0.965198	1.09896
814	1.23733	1.35588	1.24404	1.1128	1.22994	1.24203	1.16986			1.32664	1.33108	1.35814	1.36919	1.36863	1.25626			1.17501	1.31286	1.36101	1.38769	1.29349	1.35573	1.2095							1.11893	1.07856	1.08301	0.934853			1.10005	1.19983	1.199	1.27521	1.22337	1.2166	1.14227	1.17352			0.946166	0.955296	1.0977
816	1.2544	1.40465	1.3785	1.17747	1.16518	1.17881	1.24964			1.35052	1.37999	1.48368	1.48508	1.45025	1.39859			1.25733	1.45664	1.25976	1.25044	1.25175	1.27859	1.2698							1.07521	1.03231	1.06545	0.900247			1.13865	1.2848	1.26362	1.29623	1.27499	1.25689	1.16547	1.2287			0.919378	0.943174	1.07878
818	1.25012	1.27087	1.28517	1.13899	1.12671	1.13704	1.21624			1.32766	1.39854	1.39023	1.46563	1.42327	1.28246			1.18114	1.3729	1.23613	1.2152	1.1867	1.25541	1.24063							1.08427	1.02673	1.05592	0.905659			1.11927	1.24294	1.21267	1.26958	1.23334	1.20493	1.15366	1.19511			0.921994	0.960714	1.09413
820	1.21594	1.40709	1.36864	1.17023	1.20568	1.23776	1.15348			1.30168	1.32145	1.48154	1.40684	1.32843	1.40018			1.3235	1.45475	1.38193	1.39673	1.30727	1.39589	1.33004							1.08048	1.03754	1.03572	0.915055			1.11219	1.22945	1.21574	1.26362	1.22885	1.2124	1.14565	1.19714			0.919035	0.94327	1.09404
822	1.22362	1.33833	1.24319	1.08619	1.11049	1.15199	1.22407			1.26051	1.32498	1.48325	1.42334	1.35776	1.32891			1.21783	1.30699	1.3374	1.33435	1.23049	1.37325	1.2477							1.07991	1.0284	1.08527	0.88956			1.08123	1.201	1.18799	1.26	1.19526	1.17826	1.12821	1.16738			0.936433	0.947124	1.11677
824	1.29004	1.40445	1.3907	1.18896	1.15359	1.19117	1.26304			1.27011	1.26997	1.34008	1.32885	1.37333	1.32719			1.30501	1.46643	1.34153	1.35975	1.32171	1.29219	1.24182							1.11479	1.05008	1.11678	0.923265			1.12144	1.23192	1.2196	1.28455	1.23354	1.21722	1.15657	1.18673			0.931284	0.955635	1.12947
826	1.23509	1.44121	1.26729	1.11629	1.22053	1.23216	1.23663			1.24543	1.33768	1.40181	1.40518	1.32146	1.27009			1.19677	1.52753	1.36523	1.37933	1.33967	1.25928	1.26362							1.11498	1.05018	1.06974	0.923111			1.10853	1.20302	1.20985	1.25418	1.22175	1.21589	1.15935	1.17994			0.935376	0.953761	1.12698
828	1.27145	1.31803	1.37342	1.17752	1.20761	1.24905	1.21231			1.29349	1.32741	1.49513	1.39286	1.40528	1.33696			1.31096	1.34187	1.38026	1.39172	1.27098	1.25066	1.24093							1.09617	1.05166	1.09039	0.935935			1.0774	1.18437	1.17432	1.22478	1.16905	1.16856	1.10832	1.14742			0.947145	0.961355	1.11664
830	1.21713	1.34113	1.32838	1.17997	1.22189	1.23932	1.26774			1.30188	1.31155	1.44005	1.4504	1.43771	1.34612			1.24867	1.47608	1.26388	1.26751	1.30712	1.39074	1.32834							1.10672	1.05474	1.12711	0.931046			1.10452	1.20382	1.19638	1.22146	1.19831	1.18081	1.11765	1.17738			0.918851	0.946553	1.10166
832	1.1866	1.42319	1.36232	1.16604	1.22204	1.23476	1.21549			1.27762	1.37581	1.40876	1.47541	1.36608	1.35942			1.18126	1.31123	1.33093	1.35408	1.23274	1.28951	1.28313							1.09409	1.0433	1.08827	0.942767			1.1004	1.1685	1.20055	1.23473	1.20354	1.20022	1.12267	1.17867			0.957793	0.952834	1.08578
834	1.26107	1.3472	1.23345	1.16714	1.13147	1.16448	1.23957			1.28021	1.27652	1.35743	1.34393	1.27215	1.27124			1.31105	1.40936	1.33503	1.31479	1.31545	1.25072	1.27137							1.0866	1.04283	1.05533	0.934675			1.10082	1.19704	1.19158	1.23488	1.19392	1.17992	1.10513	1.14459			0.945033	0.947752	1.08026
836	1.20595	1.32294	1.33366	1.08677	1.20766	1.23129	1.23623			1.28788	1.29136	1.34107	1.47478	1.35535	1.30504			1.1557	1.36549	1.28238	1.2896	1.16593	1.34505	1.19507							1.11422	1.04142	1.08979	0.934694			1.09529	1.18482	1.18505	1.24026	1.18947	1.17305	1.10902	1.13975			0.926007	0.946308	1.07762
838	1.20056	1.41333	1.21157	1.1357	1.12219	1.15108	1.22337			1.2831	1.30849	1.46242	1.34476	1.38503	1.33832			1.32092	1.50069	1.37832	1.31458	1.31986	1.40777	1.26851							1.06514	1.03027	1.05343	0.903178			1.09336	1.17962	1.18529	1.22883	1.19311	1.17119	1.12287	1.15946			0.941193	0.947279	1.07387
840	1.25679	1.33005	1.37578	1.15954	1.23277	1.25428	1.16619			1.25493	1.32392	1.30477	1.38929	1.4147	1.32049			1.27489	1.44826	1.33466	1.26891	1.25156	1.31161	1.27177							1.07752	1.02988	1.07903	0.932034			1.1314	1.2385	1.28253	1.2769	1.2642	1.24258	1.17209	1.23442			0.939375	0.958359	1.09255
842	1.18711	1.36268	1.22781	1.16382	1.14319	1.14386	1.23345			1.34053	1.28702	1.38598	1.36298	1.36594	1.37136			1.19864	1.26865	1.22042	1.26441	1.20932	1.36719	1.19311							1.09466	1.03036	1.07776	0.908044			1.1143	1.21792	1.24605	1.27413	1.23948	1.24594	1.1419	1.20138			0.925714	0.936064	1.05943
844	1.21671	1.32608	1.30003	1.10286	1.19017	1.20553	1.12981			1.2932	1.28569	1.2847	1.39437	1.40008	1.28771			1.2774	1.40847	1.35418	1.35184	1.30279	1.26794	1.31575							1.06373	1.02409	1.02453	0.916499			1.10844	1.22132	1.2462	1.28049	1.22944	1.23415	1.14085	1.20315			0.919515	0.941684	1.08123
846	1.27561	1.32785	1.24616	1.18452	1.15378	1.1713	1.21378			1.27313	1.28079	1.4031	1.41541	1.36857	1.31491			1.27286	1.2892	1.31645	1.33476	1.28391	1.38353	1.2704							1.08383	1.02296	1.01197	0.916212			1.12214	1.24069	1.25736	1.28743	1.23123	1.24619	1.14172	1.25123			0.926252	0.952189	1.06884
848	1.19003	1.32396	1.3586	1.10778	1.21028	1.22078	1.16196			1.2702	1.33787	1.32443	1.40938	1.38886	1.33306			1.187	1.4847	1.32766	1.324	1.25108	1.30109	1.26869							1.08683	1.01069	1.07335	0.914932			1.10167	1.21444	1.21703	1.26002	1.20752	1.22485	1.13373	1.22649			0.927526	0.964558	1.08221
850	1.24269	1.35884	1.26886	1.15798	1.13315	1.1534	1.209			1.26736	1.3393	1.30453	1.41729	1.39715	1.32872			1.28784	1.37613	1.30914	1.32803	1.23388	1.29925	1.28421							1.09337	1.02613	1.05462	0.936186			1.0864	1.19448	1.19555	1.26564	1.18657	1.22074	1.11963	1.18993			0.925564	0.936483	1.07721
852	1.22804	1.27717	1.27269	1.09359	1.12295	1.14806	1.15274			1.29437	1.36567	1.444	1.37614	1.41507	1.32983			1.16362	1.44082	1.343	1.29254	1.19133	1.36803	1.24928							1.08864	1.03188	1.05365	0.945746			1.0891	1.20823	1.20003	1.26705	1.19423	1.21356	1.11739	1.19691			0.929454	0.940034	1.07809
854	1.13483	1.35243	1.20173	1.12276	1.17588	1.18864	1.16644			1.31107	1.37519	1.49412	1.41335	1.35631	1.42593			1.21096	1.54382	1.32782	1.33588	1.33011	1.42826	1.32534							1.08914	1.04046	1.10011	0.920162			1.08617	1.16575	1.19158	1.27614	1.17906	1.19528	1.09786	1.19027			0.950082	0.945674	1.07771
856	1.25768	1.32262	1.2515	1.14602	1.15858	1.20866	1.24502			1.25375	1.31123	1.32143	1.4081	1.396	1.33384			1.31262	1.3186	1.35921	1.35081	1.21799	1.38705	1.29164							1.10453	1.03087	1.04244	0.944923			1.13373	1.24921	1.23889	1.33084	1.23336	1.24826	1.14367	1.24306			0.939562	0.941515	1.07124
858	1.15949	1.29998	1.32232	1.10869	1.18919	1.18368	1.19311			1.30893	1.36789	1.50735	1.39619	1.33262	1.36128			1.17144	1.4525	1.35964	1.37763	1.30184	1.24242	1.24257							1.11114	1.05491	1.11684	0.957408			1.10238	1.21205	1.20414	1.27619	1.20196	1.215	1.13083	1.19164			0.945522	0.945084	1.08842
860	1.19508	1.36079	1.31887	1.10098	1.1962	1.2075	1.23738			1.28298	1.37224	1.36984	1.49257	1.44042	1.37182			1.21401	1.43963	1.33269	1.35574	1.19192	1.35821	1.205							1.0946	1.01934	1.10193	0.924437			1.08322	1.15472	1.16948	1.23643	1.17832	1.17607	1.09379	1.16626			0.945758	0.946163	1.09048
862	1.19895	1.33105	1.31239	1.14614	1.14311	1.21871	1.23136			1.28411	1.38056	1.49852	1.38231	1.42959	1.31977			1.31574	1.33547	1.33496	1.33611	1.31831	1.39361	1.30407							1.09722	1.03381	1.02351	0.933469			1.08892	1.17509	1.15995	1.23044	1.18327	1.17307	1.10726	1.17312			0.945288	0.93609	1.08303
864	1.24706	1.28884	1.28018	1.1567	1.19549	1.22528	1.24952			1.29462	1.30203	1.52988	1.47724	1.31868	1.34863			1.20517	1.48971	1.36799	1.29764	1.28045	1.22189	1.27681							1.08813	1.03155	1.03192	0.930939			1.07434	1.16882	1.14332	1.21867	1.17884	1.17611	1.10373	1.17297			0.948961	0.943079	1.09573
866	1.24386	1.38205	1.32753	1.09831	1.17077	1.1986	1.23227			1.32905	1.29154	1.35398	1.41673	1.40834	1.24957			1.25089	1.27393	1.28287	1.34814	1.18318	1.20158	1.20838							1.09092	1.03596	1.07664	0.9239			1.11776	1.23183	1.21114	1.26499	1.21218	1.21527	1.12233	1.21663			0.949962	0.949224	1.09514
868	1.16913	1.26657	1.20518	1.1374	1.14772	1.1805	1.18511			1.29244	1.31862	1.45962	1.35257	1.29631	1.34538			1.2653	1.33518	1.35159	1.35731	1.15051	1.33829	1.19207							1.09308	1.03338	1.00907	0.926267			1.10339	1.19123	1.19514	1.26569	1.18838	1.19475	1.10815	1.18272			0.931483	0.941411	1.08041
870	1.24998	1.37757	1.34045	1.15526	1.19208	1.22153	1.21942			1.29235	1.35994	1.50955	1.47172	1.3154	1.36525			1.14116	1.39878	1.20455	1.19415	1.27922	1.37515	1.27143							1.05827	1.01811	1.04045	0.903805			1.1054	1.21494	1.1903	1.26911	1.18561	1.20038	1.11096	1.18602			0.94077	0.937329	1.095
872	1.19572	1.36906	1.30461	1.09466	1.15898	1.20821	1.21805			1.26264	1.3603	1.34312	1.3574	1.37901	1.27442			1.29475	1.29968	1.35444	1.36199	1.17773	1.24374	1.19682							1.04631	1.01314	1.00015	0.89423			1.08597	1.21593	1.19766	1.23517	1.18023	1.19138	1.10919	1.18487			0.928613	0.948372	1.09264
874	1.16723	1.29785	1.31578	1.13745	1.14971	1.14631	1.20427			1.28357	1.29272	1.42799	1.44441	1.37396	1.28192			1.21172	1.33602	1.31767	1.32425	1.13551	1.35682	1.18653							1.08264	1.06936	1.06497	0.902319			1.09317	1.19339	1.18577	1.22354	1.17757	1.18801	1.11207	1.19969			0.90327	0.942959	1.07967
876	1.23467	1.35607	1.18056	1.06153	1.15185	1.19126	1.1387			1.23327	1.3099	1.28326	1.34416	1.33377	1.31715			1.2461	1.38363	1.31532	1.31172	1.30218	1.23123	1.27435							1.07013	1.07063	1.0589	0.930017			1.06628	1.15744	1.16839	1.21161	1.15423	1.16959	1.09033	1.16797			0.894153	0.93327	1.05978
878	1.16563	1.30441	1.34014	1.15223	1.16927	1.17741	1.23541			1.29745	1.30372	1.37421	1.4949	1.40819	1.36538			1.24546	1.44208	1.32848	1.31915	1.16943	1.37606	1.2387							1.08972	1.07926	1.04971	0.927407			1.06035	1.13757	1.16746	1.20621	1.15282	1.17717	1.09596	1.16723			0.918743	0.953233	1.09686
880	1.14929	1.39127	1.32551	1.08764	1.17045	1.17761	1.22682			1.26546	1.28706	1.31521	1.35272	1.37174	1.25771			1.22225	1.33296	1.32757	1.30417	1.28545	1.25202	1.18456							1.08841	1.07068	1.04216	0.929235			1.05352	1.13505	1.14658	1.21616	1.15741	1.18141	1.09487	1.16324			0.905897	0.933052	1.0747
882	1.2463	1.26361	1.2202	1.14589	1.15964	1.19085	1.19381			1.26693	1.36417	1.45302	1.47601	1.34146	1.3504			1.30613	1.49324	1.32443	1.30965	1.30338	1.30727	1.24244							1.09046	1.07425	1.0873	0.947888			1.05353	1.12071	1.14502	1.1987	1.16114	1.17731	1.11109	1.13964			0.939216	0.947193	1.07113
884	1.15153	1.34928	1.32022	1.13923	1.17929	1.18541	1.20773			1.25865	1.3379	1.34853	1.42518	1.38288	1.25599			1.19918	1.36598	1.34636	1.34645	1.31189	1.37599	1.25037							1.09893	1.08485	1.12359	0.937393			1.11815	1.2259	1.24206	1.28172	1.23596	1.23258	1.1504	1.23498			0.906782	0.92815	1.06639
886	1.23068	1.36025	1.29533	1.06682	1.14785	1.1718	1.20505			1.26897	1.32402	1.34222	1.37106	1.33446	1.3478			1.30874	1.5206	1.37283	1.37378	1.21402	1.39364	1.29914							1.10226	1.08828	1.06392	0.946382			1.09865	1.18064	1.21412	1.2439	1.22869	1.21842	1.127	1.19669			0.914817	0.927733	1.072
888	1.22923	1.30139	1.30888	1.1219	1.17341	1.1923	1.20284			1.22622	1.32626	1.41688	1.42526	1.37037	1.27937			1.16939	1.45166	1.34703	1.35745	1.26693	1.26485	1.28867							1.08244	1.06351	1.10051	0.929083			1.0791	1.17406	1.18682	1.22755	1.20938	1.19515	1.09973	1.18078			0.897378	0.927981	1.06339
890	1.15226	1.3469	1.18498	1.07741	1.16744	1.17207	1.18422			1.22779	1.32315	1.27723	1.39528	1.28734	1.25924			1.18947	1.37984	1.26307	1.23823	1.21135	1.37499	1.20188							1.08535	1.05587	1.04844	0.911325			1.0794	1.1707	1.18327	1.22802	1.20741	1.20133	1.11404	1.17807			0.897037	0.930972	1.08449
892	1.18597	1.35353	1.31594	1.13612	1.14232	1.16137	1.21011			1.25482	1.25259	1.36806	1.37937	1.36029	1.26137			1.29364	1.46715	1.34676	1.35948	1.28819	1.24316	1.21768							1.09025	1.04293	1.02515	0.907169			1.06988	1.14337	1.1673	1.20006	1.20091	1.19402	1.10626	1.17523			0.928388	0.9621	1.10549
894	1.1843	1.28624	1.32408	1.09294	1.18976	1.2119	1.23833			1.27105	1.32268	1.35264	1.40313	1.2904	1.31977			1.25121	1.393	1.35888	1.34158	1.1848	1.30821	1.27706							1.06823	1.01797	1.04033	0.889559			1.09436	1.18607	1.19234	1.24406	1.23644	1.218	1.124	1.18688			0.893368	0.938963	1.09999
896	1.25323	1.32513	1.22233	1.15532	1.20615	1.18681	1.15687			1.25524	1.30294	1.42836	1.33852	1.33761	1.25032			1.19289	1.46357	1.33685	1.34209	1.16326	1.19708	1.18432							1.09325	1.00946	1.03944	0.889977			1.08718	1.19451	1.18302	1.24406	1.22046	1.19978	1.12393	1.18219			0.884651	0.933746	1.08591
898	1.21644	1.31175	1.32425	1.14425	1.14461	1.17626	1.2291			1.215	1.2752	1.4271	1.42173	1.24342	1.31466			1.29442	1.34243	1.27909	1.24542	1.29878	1.23113	1.30437							1.06089	0.993978	0.988326	0.902013			1.04479	1.12914	1.142	1.16548	1.17123	1.14439	1.08479	1.14954			0.895868	0.946396	1.08777
900	1.23364	1.34262	1.27698	1.08029	1.19271	1.21233	1.2038			1.23615	1.27412	1.33712	1.36777	1.36932	1.22899			1.2121	1.467	1.32787	1.33781	1.21021	1.22166	1.21377							1.08342	1.01193	1.06136	0.90516			1.07601	1.16578	1.18837	1.23693	1.21626	1.19242	1.12092	1.18231			0.879331	0.945057	1.10244
902	1.2075	1.35144	1.30807	1.13175	1.11144	1.12477	1.18826			1.25407	1.30512	1.34781	1.36716	1.39945	1.35035			1.27551	1.44094	1.23351	1.22219	1.23118	1.38787	1.2209							1.06749	1.009	1.06278	0.907976			1.06466	1.15149	1.16508	1.18707	1.19183	1.19019	1.10464	1.17464			0.909846	0.941467	1.10058
904	1.20185	1.30387	1.22201	1.08754	1.20412	1.21758	1.23583			1.29557	1.30746	1.39271	1.43609	1.25599	1.33339			1.17426	1.43547	1.32707	1.34447	1.2302	1.32669	1.19228							1.09651	1.02998	1.06229	0.924713			1.04816	1.13549	1.14427	1.18063	1.16896	1.16939	1.10554	1.16292			0.914467	0.937442	1.07231
906	1.23144	1.34491	1.30395	1.14814	1.17111	1.1585	1.13368			1.26046	1.34131	1.3951	1.34357	1.32433	1.2871			1.25006	1.27181	1.2787	1.25308	1.24289	1.24734	1.16945							1.08203	1.04738	1.08045	0.924544			1.05414	1.13471	1.14939	1.20195	1.18442	1.17306	1.11511	1.17597			0.886537	0.921405	1.07635
908	1.25338	1.31156	1.21053	1.08617	1.19296	1.20546	1.19324			1.25799	1.34505	1.38869	1.43311	1.35286	1.34078			1.15519	1.3992	1.29195	1.30226	1.21865	1.35831	1.23207							1.10744	1.05921	1.09846	0.936702			1.04423	1.11785	1.11657	1.19984	1.16342	1.16036	1.09359	1.13876			0.910069	0.938304	1.06774
910	1.15782	1.28739	1.31788	1.14891	1.12708	1.12978	1.18879			1.25946	1.27976	1.44676	1.36005	1.3099	1.23032			1.15554	1.40388	1.34274	1.36011	1.2968	1.3881	1.24703							1.11	1.04895	1.07945	0.942294			1.0519	1.12502	1.10806	1.17565	1.16298	1.14983	1.09321	1.12393			0.909736	0.928604	1.07063
912	1.21534	1.30768	1.21733	1.13686	1.16757	1.15563	1.19469			1.25224	1.3415	1.28639	1.43634	1.25615	1.30826			1.28123	1.42977	1.23823	1.22953	1.24421	1.2587	1.21678							1.10431	1.05102	1.06913	0.940084			1.05398	1.1376	1.11916	1.17468	1.16661	1.16572	1.09401	1.13568			0.924957	0.937822	1.08
914	1.16677	1.35519	1.27302	1.08217	1.12	1.13575	1.15295			1.2305	1.30697	1.40057	1.36819	1.31654	1.32149			1.16787	1.36662	1.33889	1.34498	1.27711	1.35062	1.25724							1.07286	1.01589	1.07527	0.92351			1.05756	1.15351	1.11252	1.17073	1.18113	1.16179	1.08805	1.13449			0.922227	0.932217	1.08079
916	1.25447	1.32602	1.21176	1.16827	1.1758	1.21285	1.24979			1.23612	1.29209	1.38799	1.33411	1.34933	1.26056			1.19382	1.38898	1.32345	1.334	1.29376	1.38188	1.22122							1.06572	1.0107	1.0603	0.91047			1.08255	1.19213	1.15565	1.22035	1.20241	1.2089	1.1208	1.15308			0.928103	0.93578	1.07705
918	1.15493	1.37468	1.33033	1.11028	1.1483	1.16276	1.16543			1.22275	1.26788	1.34784	1.42463	1.33998	1.29862			1.19818	1.44077	1.32693	1.28361	1.21243	1.22864	1.28899							1.07746	1.01004	1.05	0.913559			1.03544	1.12483	1.10934	1.17609	1.15598	1.15692	1.08294	1.10762			0.897206	0.927395	1.06415
920	1.21939	1.27516	1.19418	1.1189	1.16148	1.19436	1.20558			1.28633	1.38451	1.46649	1.48441	1.34388	1.27879			1.27169	1.40815	1.33481	1.35021	1.28516	1.37535	1.19335							1.08262	1.02154	1.03226	0.890281			1.03698	1.1393	1.11562	1.16582	1.16148	1.14345	1.08079	1.11126			0.929438	0.93725	1.0657
922	1.21526	1.34057	1.27238	1.06085	1.16808	1.18925	1.19626			1.24853	1.3335	1.37199	1.36983	1.36845	1.3345			1.1758	1.40064	1.33119	1.33777	1.29829	1.32516	1.29657							1.05508	0.991876	1.03417	0.864024			1.07256	1.17637	1.15173	1.21536	1.19841	1.1664	1.12373	1.1619			0.91803	0.936042	1.07492
924	1.11865	1.23414	1.20979	1.12304	1.14325	1.1727	1.18654			1.26937	1.31945	1.48338	1.40634	1.37142	1.33282			1.23182	1.42355	1.32072	1.3515	1.2842	1.36179	1.25281							1.06117	0.994369	1.06949	0.875453			1.05721	1.15971	1.14679	1.19606	1.17965	1.1565	1.11256	1.15644			0.909396	0.932489	1.07235
926	1.18004	1.28465	1.30258	1.08159	1.15789	1.16422	1.16424			1.24713	1.29628	1.42791	1.36961	1.25058	1.31063			1.17077	1.44405	1.2238	1.22009	1.22491	1.33918	1.25694							1.05959	0.992425	1.0659	0.874552			1.03241	1.1163	1.12949	1.17199	1.15349	1.13004	1.08362	1.11813			0.895196	0.931035	1.06784
928	1.20293	1.32451	1.18766	1.11652	1.14697	1.14396	1.19687			1.23456	1.33269	1.33173	1.35768	1.38497	1.26108			1.28156	1.32864	1.33141	1.31661	1.26919	1.22637	1.27382							1.06018	0.984308	1.02707	0.868242			1.03784	1.1196	1.11538	1.18402	1.16367	1.13794	1.08246	1.12151			0.875261	0.923614	1.05394
930	1.21372	1.27327	1.2184	1.13792	1.17685	1.19664	1.20466			1.22493	1.27305	1.41291	1.4392	1.32647	1.32263			1.24058	1.27526	1.29175	1.32705	1.18078	1.3194	1.24131							1.04742	1.00009	1.02475	0.908932			1.05499	1.15111	1.14994	1.2115	1.2011	1.18145	1.11381	1.15794			0.901988	0.936557	1.09641
932	1.20713	1.30125	1.31937	1.10734	1.16366	1.179	1.22893			1.25225	1.31737	1.31703	1.31692	1.31048	1.25176			1.1595	1.42945	1.2102	1.20315	1.27812	1.21576	1.24171							1.07665	1.01859	1.06851	0.912702			1.05272	1.13519	1.13534	1.18381	1.18579	1.16042	1.12146	1.1535			0.873678	0.921188	1.06693
934	1.21028	1.33294	1.2865	1.13544	1.15728	1.16349	1.17186			1.24624	1.28173	1.3503	1.41588	1.40383	1.33911			1.25358	1.30818	1.31261	1.32103	1.14756	1.3057	1.25391							1.0727	1.01358	1.03239	0.916939			1.05409	1.13156	1.13275	1.19194	1.181	1.16526	1.11696	1.16033			0.863149	0.92259	1.07285
936	1.22492	1.25181	1.32296	1.10913	1.11788	1.14215	1.14621			1.23114	1.33709	1.44927	1.37469	1.27329	1.30543			1.14188	1.38499	1.22777	1.24737	1.27411	1.34776	1.19315							1.09281	1.04165	1.06859	0.928062			1.06844	1.16221	1.16973	1.22496	1.2023	1.2017	1.12862	1.17314			0.886685	0.917795	1.08187
938	1.19281	1.33373	1.19005	1.13574	1.16635	1.20696	1.22622			1.23116	1.30313	1.42912	1.37825	1.34662	1.31956			1.24558	1.35007	1.21399	1.21635	1.27805	1.31265	1.26635							1.07808	1.0052	1.06179	0.923637			1.0612	1.15988	1.15772	1.19614	1.18751	1.17315	1.12204	1.15059			0.913751	0.933027	1.09455
940	1.16455	1.30427	1.29872	1.12991	1.11376	1.12681	1.12572			1.21471	1.31355	1.31516	1.36562	1.29924	1.24986			1.20184	1.43081	1.33402	1.36916	1.1711	1.35993	1.25446							1.07216	1.01448	1.01879	0.915406			1.08621	1.1898	1.17932	1.22997	1.20616	1.19158	1.12927	1.17147			0.89994	0.92357	1.08427
942	1.24065	1.30395	1.30458	1.09245	1.17604	1.20809	1.22266			1.26087	1.29919	1.42511	1.42904	1.3803	1.35003			1.13827	1.28048	1.21174	1.20255	1.27168	1.19035	1.18345							1.07047	1.02218	1.0925	0.925666			1.04924	1.15952	1.12774	1.17605	1.17108	1.15162	1.08763	1.14124			0.891168	0.917036	1.07879
944	1.2206	1.26632	1.308	1.13087	1.15573	1.18511	1.19832			1.21579	1.2929	1.25401	1.38515	1.2398	1.2333			1.27662	1.30442	1.33273	1.32749	1.30434	1.38794	1.21806							1.06647	1.02717	1.0479	0.918054			1.09721	1.18344	1.17928	1.25323	1.21575	1.19615	1.11063	1.16294			0.907344	0.923628	1.08408
946	1.13686	1.31721	1.1846	1.0675	1.15962	1.17199	1.19476			1.20107	1.30275	1.39071	1.33196	1.3077	1.22685			1.12218	1.44148	1.25331	1.28497	1.25598	1.28943	1.18521							1.07249	1.01292	1.01653	0.92247			1.07582	1.16477	1.1674	1.23584	1.21912	1.19518	1.11341	1.17226			0.919574	0.926475	1.08188
948	1.20046	1.31154	1.27857	1.13299	1.12348	1.14663	1.13564			1.2611	1.33241	1.37771	1.36315	1.33702	1.31492			1.2539	1.29695	1.3327	1.36357	1.20056	1.20577	1.27122							1.08348	1.01272	1.0234	0.932808			1.05284	1.13641	1.14119	1.2138	1.18398	1.17351	1.07575	1.1356			0.903477	0.92235	1.07871
950	1.12042	1.25631	1.22796	1.06725	1.11742	1.12648	1.12392			1.242	1.29594	1.26422	1.35161	1.33159	1.25623			1.26689	1.41177	1.23629	1.24208	1.28728	1.22498	1.27738							1.03377	0.973526	0.983166	0.867716			1.04605	1.11346	1.1196	1.20121	1.16395	1.16364	1.06875	1.10701			0.910044	0.931925	1.08751
952	1.19618	1.31658	1.2542	1.10427	1.13441	1.11359	1.21011			1.24155	1.24664	1.41744	1.4038	1.22666	1.29937			1.1927	1.29349	1.27496	1.24839	1.24196	1.23303	1.25007							1.04929	1.01025	1.00281	0.899683			1.07154	1.15981	1.16752	1.22032	1.20472	1.1802	1.09433	1.1462			0.89845	0.915693	1.07268
954	1.10993	1.24062	1.25742	1.11251	1.13444	1.16528	1.11892			1.22487	1.28828	1.27572	1.37077	1.25114	1.26476			1.27024	1.42003	1.2916	1.32891	1.24017	1.21596	1.24765							1.0594	0.984677	1.03925	0.891555			1.0542	1.14929	1.15659	1.19941	1.19445	1.15844	1.08835	1.13088			0.907131	0.933251	1.08686
956	1.18444	1.24325	1.21644	1.0488	1.10614	1.10358	1.2093			1.29445	1.30252	1.30418	1.41149	1.34657	1.32977			1.19702	1.26747	1.33988	1.36942	1.21595	1.22202	1.27788							1.05049	0.976948	1.0448	0.883126			1.03485	1.13047	1.12426	1.18562	1.16973	1.14619	1.06886	1.1148			0.917014	0.93552	1.09899
958	1.13902	1.30524	1.27903	1.12092	1.11142	1.13277	1.22082			1.25787	1.33764	1.45097	1.3435	1.35815	1.27796			1.22008	1.36963	1.32846	1.35947	1.16394	1.22144	1.28279							1.07725	1.00739	1.05746	0.919655			1.03415	1.10941	1.15165	1.17442	1.15262	1.14464	1.07685	1.11612			0.896621	0.919519	1.05827
960	1.1992	1.26633	1.19916	1.05289	1.14334	1.16364	1.1257			1.25415	1.27477	1.29062	1.39316	1.38057	1.33681			1.19851	1.40738	1.23388	1.21197	1.27895	1.22302	1.24777							1.07758	1.00878	1.01035	0.915224			1.06065	1.14073	1.18352	1.2215	1.17788	1.17425	1.09682	1.15278			0.928374	0.923382	1.07179
962	1.16406	1.30644	1.33736	1.15525	1.16771	1.19039	1.25269			1.24868	1.34508	1.30343	1.36291	1.38828	1.33912			1.20689	1.35504	1.29013	1.32548	1.14619	1.19184	1.27332							1.0821	1.01243	1.06531	0.928086			1.02966	1.11877	1.11431	1.17519	1.13195	1.13847	1.06262	1.11312			0.899965	0.920464	1.06854
964	1.16056	1.35254	1.30763	1.12727	1.1499	1.14038	1.21949			1.22788	1.26637	1.42152	1.32095	1.23235	1.24004			1.1662	1.34085	1.3354	1.35606	1.27049	1.22489	1.19134							1.06298	1.00619	1.08313	0.882871			1.03475	1.10539	1.115	1.16071	1.13706	1.11519	1.07002	1.11236			0.912449	0.923047	1.0807
966	1.22391	1.2586	1.30942	1.07752	1.16927	1.19591	1.15822			1.23141	1.3091	1.27184	1.39979	1.34768	1.31923			1.19149	1.3077	1.3655	1.40237	1.28828	1.41475	1.27526							1.07863	1.01145	1.03756	0.886471			1.02803	1.086	1.10627	1.16445	1.13021	1.11841	1.07035	1.11264			0.911667	0.920824	1.07593
968	1.15471	1.36222	1.23274	1.13335	1.15636	1.13938	1.20855			1.26001	1.27004	1.28765	1.34768	1.34732	1.32231			1.23061	1.44382	1.21114	1.19519	1.18085	1.30837	1.18983							1.06926	1.0152	1.04857	0.885197			1.03668	1.11953	1.12513	1.18369	1.12823	1.12529	1.06016	1.12869			0.944455	0.933148	1.09851
970	1.18097	1.28029	1.22415	1.12037	1.14247	1.17008	1.17298			1.20761	1.26195	1.34817	1.32019	1.30225	1.24906			1.17797	1.25882	1.3267	1.34338	1.25807	1.27015	1.28861							1.06871	1.02117	1.01608	0.881275			1.08895	1.17707	1.18293	1.2519	1.20427	1.18831	1.10479	1.1642			0.928348	0.926007	1.0924
972	1.1306	1.26413	1.20087	1.08652	1.09497	1.12798	1.18917			1.22101	1.29653	1.33806	1.38824	1.28859	1.29096			1.1905	1.25034	1.28543	1.31044	1.25553	1.18508	1.16245							1.11618	1.06735	1.08238	0.917963			1.04886	1.09966	1.12197	1.1721	1.1462	1.13041	1.0723	1.11352			0.919821	0.916504	1.05973
974	1.2285	1.37384	1.33255	1.13678	1.17965	1.20886	1.23125			1.22007	1.25274	1.34582	1.33185	1.28964	1.21702			1.23829	1.37627	1.29382	1.26954	1.14405	1.33747	1.26268							1.09479	1.04063	1.02725	0.917181			1.04664	1.10941	1.12323	1.18512	1.16409	1.13312	1.06676	1.13488			0.908593	0.917114	1.06096
976	1.13917	1.27196	1.21527	1.12821	1.13848	1.14132	1.12489			1.22771	1.31977	1.34275	1.39542	1.25923	1.27198			1.12714	1.43201	1.26543	1.27468	1.26712	1.308	1.17403							1.09414	1.06454	1.07421	0.933007			1.0837	1.15844	1.16768	1.22368	1.21561	1.1613	1.10492	1.17861			0.916188	0.924407	1.07222
978	1.12438	1.3082	1.21472	1.11236	1.13898	1.13113	1.12015			1.25259	1.2833	1.42129	1.40619	1.36832	1.31241			1.27707	1.31406	1.3506	1.38509	1.20412	1.24274	1.27612							1.03467	1.01021	1.01644	0.882056			1.09955	1.16649	1.19342	1.2432	1.23902	1.18752	1.13667	1.21222			0.899565	0.916919	1.07175
980	1.16506	1.30323	1.23894	1.10158	1.13394	1.13817	1.19093			1.22814	1.24382	1.41675	1.32319	1.24994	1.25773			1.23171	1.34376	1.317	1.3434	1.22006	1.33695	1.22874							1.05955	1.04305	1.02762	0.882998			1.0455	1.11338	1.12157	1.17946	1.16217	1.12907	1.08182	1.14309			0.906838	0.920418	1.07314
982	1.1354	1.21925	1.20775	1.03601	1.12679	1.11296	1.10201			1.25266	1.29566	1.34087	1.40257	1.37904	1.24256			1.22022	1.46618	1.31528	1.29156	1.23696	1.19971	1.26308							1.06609	1.0257	1.05546	0.880975			1.04827	1.10364	1.11271	1.1883	1.1692	1.13593	1.07374	1.14326			0.909327	0.907151	1.05329
984	1.14267	1.2158	1.25154	1.0994	1.11333	1.13126	1.18257			1.24707	1.22781	1.32649	1.3194	1.26818	1.27417			1.26983	1.3127	1.2842	1.31339	1.30662	1.39295	1.31472							1.12277	1.07848	1.12124	0.928817			1.04443	1.10769	1.10964	1.18727	1.16447	1.13663	1.07927	1.13435			0.889533	0.905041	1.05545
986	1.13607	1.27012	1.28193	1.07516	1.16771	1.18412	1.23513			1.21839	1.31638	1.35532	1.33227	1.29517	1.2719			1.19197	1.31942	1.20598	1.2001	1.26196	1.20187	1.26997							1.06545	1.0176	1.06136	0.890433			1.07509	1.14945	1.15431	1.24105	1.19039	1.16585	1.1085	1.19433			0.892081	0.917245	1.07158
988	1.1872	1.2903	1.23952	1.11407	1.10859	1.12488	1.16843			1.22881	1.28199	1.41377	1.39104	1.37567	1.30555			1.26092	1.40968	1.32088	1.34139	1.22843	1.19472	1.26722							1.06834	1.01835	1.03422	0.902643			1.06306	1.15461	1.13839	1.21927	1.18985	1.17169	1.10244	1.17204			0.874576	0.898234	1.04639
990	1.16037	1.27698	1.25573	1.10452	1.14461	1.14705	1.21118			1.19718	1.27905	1.38563	1.31423	1.33743	1.28857			1.1471	1.32355	1.31058	1.33822	1.19099	1.1914	1.21298							1.0838	1.02625	1.05524	0.941833			1.03607	1.09856	1.10234	1.20374	1.14659	1.11887	1.05649	1.13466			0.885788	0.902409	1.05785
992	1.19014	1.30637	1.22682	1.1089	1.14733	1.15582	1.21162			1.22728	1.23033	1.36207	1.33415	1.22304	1.19716			1.23478	1.40651	1.18587	1.18402	1.23514	1.19571	1.23181							1.08651	1.03378	1.02475	0.927759			1.03335	1.1015	1.11221	1.17444	1.14132	1.13757	1.07009	1.13444			0.895127	0.912911	1.08719
994	1.16226	1.3157	1.29517	1.11552	1.12489	1.1438	1.1535			1.26172	1.25026	1.43959	1.4188	1.40265	1.31449			1.25375	1.27283	1.26346	1.33602	1.2627	1.1939	1.17159							1.06731	1.03151	1.03883	0.919808			1.01458	1.09205	1.11191	1.16509	1.12843	1.12098	1.06191	1.12415			0.874415	0.897795	1.04485
996	1.18506	1.27082	1.23801	1.13316	1.1798	1.19428	1.24072			1.20407	1.24183	1.32788	1.31696	1.34154	1.27592			1.14871	1.41464	1.30542	1.23595	1.13836	1.19339	1.26696							1.07882	1.01796	1.02529	0.918327			1.05542	1.13717	1.18194	1.20653	1.1738	1.16379	1.09414	1.15919			0.907222	0.912014	1.05949
998	1.20882	1.31189	1.30216	1.06071	1.16495	1.16887	1.13235			1.18109	1.24753	1.3897	1.36554	1.21382	1.25315			1.24772	1.3357	1.31335	1.3278	1.26052	1.18545	1.18862							1.07107	1.02387	1.06134	0.927617			1.03582	1.11513	1.14891	1.18157	1.14725	1.14574	1.0698	1.12941			0.907998	0.913953	1.05099
1000	1.18421	1.24736	1.25017	1.11976	1.15986	1.18645	1.18532			1.22058	1.29002	1.36017	1.37556	1.33367	1.27586			1.25545	1.26217	1.32011	1.34386	1.26801	1.19357	1.25804							1.11352	1.06977	1.09059	0.953815			1.06235	1.16833	1.18451	1.22096	1.1791	1.16657	1.09625	1.1792			0.877956	0.894863	1.04376
1002	1.16644	1.25752	1.29657	1.05547	1.15407	1.17989	1.15482			1.25944	1.28036	1.38111	1.35852	1.36369	1.25953			1.15244	1.43216	1.3011	1.31258	1.14871	1.19485	1.23052							1.0966	1.0471	1.03645	0.909264			1.06977	1.17304	1.16651	1.21239	1.1767	1.18496	1.10311	1.18728			0.890187	0.903565	1.06214
1004	1.17903	1.31408	1.18851	1.11305	1.09568	1.11081	1.20333			1.18131	1.27084	1.35855	1.39206	1.24666	1.27176			1.26162	1.26904	1.23775	1.23357	1.28197	1.19665	1.19898							1.09703	1.02928	1.07691	0.918386			1.05228	1.142	1.14635	1.1905	1.15497	1.1468	1.08376	1.17117			0.891906	0.912723	1.04793
1006	1.16015	1.21878	1.17089	1.05865	1.0893	1.09402	1.18683			1.19132	1.27104	1.26003	1.37238	1.30973	1.21849			1.12693	1.42395	1.30693	1.32326	1.16227	1.18114	1.24804							1.07334	1.01678	1.03293	0.904442			1.02806	1.11322	1.10434	1.16847	1.13785	1.1342	1.05624	1.12485			0.877058	0.907886	1.05691
1008	1.18104	1.33532	1.29699	1.08792	1.15751	1.19067	1.19623			1.22327	1.29264	1.35222	1.31549	1.31052	1.27351			1.17436	1.40404	1.3267	1.35336	1.22754	1.20671	1.2486							1.09024	1.01508	1.02281	0.915073			1.04431	1.12268	1.11491	1.20507	1.14006	1.14676	1.07681	1.14124			0.852477	0.89534	1.05145
1010	1.14746	1.22442	1.19634	1.10152	1.10355	1.12113	1.12459			1.22098	1.2575	1.30474	1.34377	1.30374	1.27208			1.29916	1.41647	1.30241	1.28233	1.30262	1.25488	1.29138							1.07788	1.01676	1.02657	0.904035			1.029	1.07728	1.09343	1.16696	1.12272	1.12875	1.06091	1.10974			0.857686	0.898598	1.04866
1012	1.16383	1.28015	1.25254	1.04652	1.15652	1.16817	1.22155			1.20349	1.30317	1.4077	1.3072	1.32787	1.2821			1.17028	1.4206	1.29442	1.32373	1.26845	1.22117	1.27187							1.06018	1.01752	1.0253	0.885561			1.03094	1.08277	1.08157	1.16001	1.13072	1.11522	1.0642	1.11659			0.875125	0.913671	1.08132
1014	1.12058	1.21453	1.27769	1.09296	1.14036	1.17183	1.21127			1.21475	1.28808	1.3405	1.38533	1.28691	1.24662			1.11536	1.32136	1.20903	1.19507	1.23183	1.19954	1.24868							1.0763	1.048	1.0509	0.933187			0.997251	1.07039	1.07848	1.13295	1.11061	1.09798	1.06052	1.10374			0.859391	0.894923	1.05043
1016	1.16243	1.25209	1.26939	1.05897	1.1015	1.11383	1.12315			1.1969	1.24375	1.37877	1.3894	1.27751	1.28282			1.1965	1.38574	1.26181	1.29917	1.18406	1.35789	1.18847							1.04597	1.01049	1.06463	0.897005			0.998742	1.0728	1.07303	1.1306	1.10838	1.10132	1.04473	1.09184			0.872968	0.907169	1.06814
1018	1.1667	1.25862	1.17546	1.11299	1.12918	1.1569	1.19599			1.22929	1.28053	1.37285	1.37891	1.27197	1.30153			1.25544	1.33739	1.32201	1.34824	1.28786	1.38053	1.29527							1.06224	1.02419	1.05595	0.910458			1.0195	1.0824	1.09867	1.16984	1.13546	1.12372	1.04684	1.12424			0.859639	0.896457	1.04945
1020	1.16676	1.2147	1.17068	1.09461	1.12451	1.14159	1.18752			1.24022	1.3032	1.31959	1.39382	1.34014	1.20874			1.14005	1.30078	1.18016	1.17497	1.1405	1.17405	1.18264							1.06675	1.01667	1.04006	0.906971			0.994907	1.092	1.07635	1.13169	1.10653	1.0992	1.04353	1.11171			0.892673	0.902421	1.07684
1022	1.11411	1.28443	1.29567	1.10487	1.115	1.13909	1.19486			1.19862	1.24663	1.37622	1.32196	1.21087	1.28044			1.16678	1.31422	1.34868	1.33356	1.27479	1.28943	1.29673							1.072	1.01815	1.05267	0.914457			0.984535	1.06093	1.0709	1.13726	1.09024	1.0943	1.04574	1.09193			0.876292	0.890897	1.04862
1024	1.18363	1.19569	1.17698	1.04791	1.12037	1.12007	1.19836			1.19361	1.25656	1.3708	1.36308	1.24947	1.21692			1.24009	1.42293	1.22795	1.22092	1.16637	1.18228	1.21579							1.07309	1.03175	1.05276	0.902146			1.00578	1.09791	1.08357	1.14143	1.12031	1.10768	1.06517	1.11402			0.887793	0.902784	1.06772
1026	1.10784	1.22525	1.27408	1.09505	1.13132	1.14529	1.16483			1.21069	1.28661	1.40941	1.30218	1.29074	1.27287			1.19742	1.26823	1.24816	1.27775	1.25397	1.18507	1.20655							1.06976	1.01833	1.0743	0.903292			0.991775	1.08683	1.08029	1.11827	1.11892	1.10542	1.06562	1.10043			0.871919	0.904778	1.06587
1028	1.1648	1.30244	1.31481	1.09876	1.158	1.17663	1.16067			1.22425	1.29338	1.43257	1.33916	1.31276	1.24454			1.20621	1.27977	1.29559	1.3279	1.25448	1.18921	1.21836							1.05078	1.00731	1.03866	0.882485			1.04038	1.1357	1.14409	1.17701	1.15151	1.15101	1.08732	1.14512			0.868022	0.899499	1.07476
1030	1.1966	1.25228	1.24448	1.11562	1.11148	1.14971	1.21469			1.20635	1.23059	1.32566	1.38743	1.22017	1.21752			1.1556	1.42324	1.17314	1.1731	1.13336	1.24188	1.20081							1.05356	0.997225	1.00315	0.877386			1.01238	1.09744	1.11722	1.14882	1.11879	1.11572	1.06103	1.13356			0.860263	0.897248	1.04522
1032	1.16728	1.23924	1.25624	1.06733	1.14474	1.15582	1.21057			1.19718	1.27984	1.38438	1.34885	1.30719	1.24312			1.27077	1.28177	1.32595	1.36041	1.29121	1.39662	1.21908							1.03387	0.970781	0.959291	0.854267			1.01435	1.09188	1.1063	1.15983	1.12061	1.12028	1.06133	1.1404			0.874749	0.903473	1.07343
1034	1.16759	1.25789	1.218	1.10014	1.11769	1.13424	1.19526			1.22564	1.31482	1.2447	1.40083	1.33883	1.22921			1.10977	1.41668	1.18965	1.17295	1.1259	1.15743	1.17048							1.03703	0.991112	1.02805	0.87215			1.02547	1.12519	1.1097	1.17139	1.12831	1.13333	1.08806	1.14792			0.867683	0.913991	1.07189
1036	1.14028	1.19898	1.27586	1.04295	1.1221	1.11314	1.11353			1.25311	1.28809	1.39203	1.35585	1.31022	1.31772			1.16928	1.44488	1.20247	1.20001	1.17052	1.22088	1.25201							1.02805	0.989812	0.987565	0.873131			1.05768	1.14773	1.14759	1.19823	1.17067	1.15427	1.09857	1.18352			0.872842	0.904206	1.05266
1038	1.17298	1.238	1.16815	1.09897	1.12427	1.15202	1.1887			1.26642	1.33076	1.39798	1.42671	1.28857	1.27632			1.26509	1.3336	1.32036	1.33915	1.27719	1.20291	1.26383							1.05672	1.00774	1.02823	0.885792			1.01679	1.08781	1.10617	1.15059	1.12438	1.10174	1.07361	1.12456			0.901313	0.916234	1.07486
1040	1.17173	1.2835	1.30341	1.1206	1.14879	1.13568	1.19187			1.26605	1.34586	1.38429	1.36778	1.36524	1.30692			1.15636	1.36199	1.29729	1.29469	1.18276	1.18882	1.24248							1.07729	1.01494	1.03927	0.907155			1.05735	1.15072	1.14991	1.20921	1.17724	1.15575	1.10513	1.18254			0.891862	0.908393	1.05539
1042	1.14965	1.23235	1.28388	1.10433	1.13665	1.157	1.19886			1.24587	1.2818	1.31109	1.39538	1.26401	1.25794			1.28337	1.46309	1.31099	1.32633	1.19535	1.24161	1.23817							1.07502	1.02293	1.05555	0.906786			1.02171	1.08947	1.10296	1.16203	1.1264	1.11105	1.07727	1.13021			0.862791	0.882562	1.03737
1044	1.17509	1.27657	1.25703	1.07384	1.10079	1.10219	1.14622			1.23056	1.30735	1.29677	1.41024	1.30324	1.29668			1.1559	1.29809	1.3108	1.34144	1.25052	1.32662	1.25928							1.06666	1.02954	1.00696	0.908952			1.05487	1.1385	1.15217	1.20423	1.17215	1.15766	1.1186	1.17515			0.891019	0.902979	1.06405
1046	1.10247	1.19961	1.199	1.04793	1.11936	1.13615	1.16412			1.21618	1.2888	1.34354	1.33598	1.27633	1.23099			1.14382	1.4087	1.18256	1.18349	1.20416	1.35722	1.17274							1.08218	1.0331	1.00902	0.895458			1.02114	1.07967	1.10847	1.14079	1.12285	1.11058	1.07588	1.1339			0.882549	0.901464	1.06759
1048	1.15945	1.26747	1.21244	1.07323	1.14146	1.15753	1.18226			1.21467	1.25438	1.25795	1.39261	1.30685	1.28106			1.23826	1.31973	1.30897	1.329	1.14963	1.19857	1.27183							1.07537	1.01206	0.993527	0.900061			1.03151	1.09415	1.12033	1.17099	1.14448	1.12703	1.08175	1.15324			0.877058	0.898667	1.05892
1050	1.15208	1.24124	1.28155	1.06777	1.1026	1.11181	1.15751			1.20671	1.25647	1.39244	1.30009	1.35284	1.19375			1.18272	1.25216	1.23835	1.22827	1.20592	1.35438	1.26123							1.03993	1.02338	1.02469	0.890143			1.00883	1.06655	1.08147	1.16168	1.11488	1.10164	1.06142	1.1229			0.863573	0.890189	1.03929
1052	1.11447	1.1787	1.15549	1.08883	1.1223	1.12961	1.16762			1.20382	1.26443	1.35432	1.33509	1.29623	1.17721			1.19745	1.39806	1.28276	1.2872	1.23404	1.34228	1.17271							1.04238	1.00266	1.01158	0.874501			1.06676	1.13439	1.15551	1.20833	1.17432	1.15946	1.09461	1.19149			0.850292	0.888941	1.04627
1054	1.14472	1.20153	1.26001	1.02737	1.08529	1.09138	1.18647			1.21139	1.20734	1.23599	1.29754	1.25224	1.2537			1.12703	1.27913	1.28653	1.32037	1.11759	1.1724	1.1566							1.07406	1.02451	1.02943	0.893004			1.02876	1.10508	1.10625	1.14945	1.13205	1.10661	1.05376	1.14111			0.854622	0.895583	1.03545
1056	1.11073	1.17874	1.23068	1.02999	1.06963	1.07266	1.18051			1.18361	1.22732	1.32359	1.36174	1.24882	1.22223			1.16659	1.35472	1.34912	1.36466	1.21139	1.30574	1.23971							1.03332	0.995334	0.981317	0.871831			1.02798	1.09578	1.11006	1.16335	1.13733	1.12321	1.05209	1.15393			0.860332	0.894768	1.03664
1058	1.17418	1.21487	1.28078	1.11103	1.14937	1.16947	1.14966			1.20497	1.2597	1.348	1.28057	1.2621	1.22046			1.25391	1.39346	1.2058	1.19301	1.22952	1.31905	1.24786							1.03557	0.987172	1.02057	0.866647			1.04145	1.12617	1.12721	1.17474	1.1514	1.14476	1.06486	1.16243			0.886389	0.907776	1.05365
1060	1.15409	1.26928	1.22442	1.1147	1.12818	1.13552	1.21561			1.17159	1.22093	1.25485	1.35209	1.30966	1.18			1.13837	1.29913	1.2907	1.31841	1.13915	1.32	1.23847							1.04081	0.976778	1.00523	0.863999			1.01247	1.08481	1.09697	1.12904	1.12325	1.10462	1.05174	1.12092			0.86133	0.888522	1.01733
1062	1.15826	1.24391	1.17221	1.10861	1.12037	1.10813	1.12257			1.17447	1.23227	1.34552	1.29734	1.20112	1.25184			1.23954	1.32042	1.30307	1.28282	1.25861	1.24121	1.21094							1.02208	0.964945	0.977402	0.855327			1.0204	1.08652	1.09983	1.12966	1.12442	1.10317	1.04219	1.12729			0.869067	0.904613	1.05475
1064	1.14175	1.20479	1.27337	1.08359	1.12562	1.15479	1.19441			1.1585	1.26232	1.22875	1.34603	1.29102	1.18134			1.16687	1.29478	1.25787	1.24947	1.22524	1.16281	1.2312							1.04401	1.00836	1.01188	0.885769			1.04247	1.1103	1.12044	1.15872	1.1385	1.13742	1.05061	1.14694			0.864817	0.91231	1.04808
1066	1.16225	1.27558	1.16868	1.06459	1.12911	1.131	1.16576			1.18111	1.20837	1.32282	1.31229	1.34241	1.22045			1.2065	1.33997	1.22996	1.29898	1.13074	1.30251	1.1937							1.05991	1.02962	1.03242	0.883533			1.00321	1.06815	1.07536	1.12125	1.10031	1.09374	1.01924	1.1114			0.841549	0.901007	1.04879
1068	1.08497	1.21479	1.25525	1.09204	1.08767	1.08886	1.13137			1.22274	1.2724	1.34949	1.38333	1.27351	1.21454			1.15151	1.38821	1.23369	1.23496	1.2352	1.34554	1.19011							1.05158	1.02588	0.99522	0.87867			0.983063	1.0554	1.07055	1.08989	1.0874	1.08529	1.01094	1.09426			0.830079	0.883371	1.04562
1070	1.08435	1.2602	1.17588	1.09401	1.08565	1.1006	1.18034			1.19261	1.29956	1.30569	1.30946	1.34155	1.276			1.12674	1.41474	1.24255	1.22533	1.24361	1.37124	1.22043							1.05812	0.989597	1.03841	0.894293			0.992377	1.07231	1.0672	1.10335	1.08668	1.08896	1.01943	1.09742			0.869856	0.902361	1.05171
1072	1.1781	1.22153	1.28724	1.111	1.13467	1.14624	1.11748			1.20736	1.26206	1.37196	1.37433	1.27618	1.2025			1.2324	1.40749	1.30153	1.32972	1.26047	1.34584	1.28842							1.05245	0.98767	1.00191	0.88089			1.03085	1.09282	1.10426	1.16055	1.12682	1.12697	1.04896	1.14326			0.856118	0.895812	1.03874
1074	1.12077	1.22099	1.21604	1.0557	1.10204	1.12051	1.19769			1.19798	1.23943	1.37835	1.30177	1.21932	1.27124			1.21431	1.45171	1.26055	1.24837	1.16675	1.25469	1.22123							1.07126	0.993654	1.02074	0.900964			1.03131	1.10171	1.12088	1.17092	1.14741	1.14004	1.06214	1.15586			0.846918	0.889235	1.04137
1076	1.0909	1.22124	1.23083	1.06586	1.08341	1.09373	1.15262			1.22844	1.25165	1.26482	1.38652	1.31786	1.19766			1.146	1.27783	1.26366	1.31039	1.26852	1.36648	1.26032							1.04195	0.973828	0.965002	0.879897			0.995296	1.06975	1.07575	1.12678	1.10797	1.09427	1.04685	1.12228			0.86053	0.900809	1.03987
1078	1.18459	1.22655	1.24243	1.11182	1.14073	1.1746	1.18053			1.18416	1.27215	1.34852	1.29277	1.2619	1.26191			1.23377	1.33851	1.25829	1.27682	1.26974	1.2862	1.24259							1.0553	0.993577	0.984051	0.906768			1.02389	1.12118	1.10807	1.13766	1.14792	1.12883	1.05207	1.14276			0.878331	0.910185	1.06011
1080	1.11916	1.21799	1.28209	1.10274	1.09021	1.0971	1.14254			1.17367	1.24749	1.37325	1.37845	1.32755	1.22663			1.10382	1.39408	1.28962	1.32109	1.20065	1.3499	1.24375							1.05131	1.0019	1.00421	0.895764			0.998234	1.08311	1.07244	1.11383	1.11176	1.09413	1.03101	1.10749			0.865521	0.905478	1.05421
1082	1.1636	1.2733	1.17196	1.04483	1.12746	1.15907	1.18255			1.17123	1.22179	1.24648	1.29839	1.16481	1.25295			1.2184	1.24582	1.1912	1.1846	1.12928	1.24215	1.18634							1.04265	0.975651	0.994216	0.875648			1.03493	1.12219	1.11883	1.17924	1.15233	1.13918	1.04902	1.14996			0.857326	0.899051	1.04028
1084	1.14177	1.20018	1.24208	1.06547	1.11048	1.13563	1.17428			1.20881	1.29835	1.39542	1.34791	1.31245	1.22982			1.178	1.31883	1.30285	1.30053	1.16231	1.33294	1.18615							1.04015	0.95705	0.977487	0.87402			1.01528	1.08968	1.08578	1.14534	1.13133	1.12438	1.02672	1.12442			0.8712	0.90038	1.05573
1086	1.09318	1.22449	1.14334	1.03554	1.06854	1.09292	1.14461			1.2127	1.24775	1.33715	1.35763	1.24441	1.23455			1.24857	1.38724	1.20016	1.19484	1.23452	1.20228	1.22765							1.04718	0.981533	0.986273	0.890961			1.01194	1.05488	1.0837	1.1313	1.11702	1.10436	1.02784	1.10202			0.844982	0.890968	1.03168
1088	1.12002	1.16678	1.24956	1.07071	1.10885	1.12022	1.11311			1.20665	1.28214	1.27376	1.32918	1.22878	1.20375			1.1285	1.27364	1.27531	1.29611	1.14341	1.33666	1.23629							1.02229	0.9573	0.957706	0.853049			1.01415	1.08113	1.09239	1.14351	1.13563	1.12376	1.03463	1.13381			0.828449	0.882813	1.02471
1090	1.11726	1.21832	1.23238	1.07316	1.11728	1.11802	1.11555			1.18207	1.26514	1.40213	1.37726	1.27286	1.27303			1.18555	1.27147	1.20007	1.17751	1.21493	1.30943	1.2205							1.04835	0.968709	0.961199	0.872142			1.03521	1.09928	1.09481	1.16032	1.14752	1.13963	1.04038	1.14701			0.85742	0.894801	1.0422
1092	1.13127	1.23608	1.21261	1.02868	1.09545	1.09565	1.17429			1.16224	1.20168	1.31561	1.30467	1.26872	1.20338			1.14145	1.37577	1.19146	1.16547	1.17399	1.32184	1.16038							1.04756	0.99095	1.03501	0.870422			1.00715	1.0791	1.07894	1.13399	1.10992	1.11529	1.02254	1.12276			0.848484	0.895411	1.04032
1094	1.12549	1.19397	1.24007	1.0802	1.12742	1.12885	1.10997			1.18719	1.28794	1.36023	1.35023	1.32385	1.24336			1.19604	1.31711	1.28626	1.31209	1.1979	1.29142	1.23484							1.05358	0.999509	1.05318	0.894551			0.997118	1.08503	1.06402	1.13386	1.10265	1.11343	1.01811	1.11057			0.846597	0.889284	1.03038
1096	1.14697	1.23164	1.2633	1.0794	1.07936	1.10277	1.18457			1.17234	1.22627	1.2263	1.27334	1.21416	1.1833			1.14796	1.42105	1.21869	1.21681	1.22939	1.27799	1.29195							1.06413	1.00402	1.02536	0.899485			1.00813	1.07959	1.08469	1.13237	1.1224	1.12357	1.02868	1.12265			0.855745	0.904555	1.04884
1098	1.17428	1.2302	1.31096	1.12394	1.13905	1.12651	1.13422			1.18752	1.22619	1.38318	1.36896	1.31447	1.25044			1.10298	1.36049	1.24696	1.21775	1.24189	1.2024	1.22056							1.06474	1.00902	1.06377	0.905914			1.02505	1.09882	1.09062	1.15441	1.12697	1.12231	1.04853	1.12866			0.846603	0.898413	1.03878
1100	1.16352	1.22575	1.25301	1.10798	1.13961	1.14803	1.20181			1.19981	1.2724	1.24456	1.30435	1.23911	1.22502			1.20425	1.40956	1.2805	1.31312	1.12117	1.33146	1.24887							1.04519	0.984418	0.997502	0.883697			1.0243	1.09065	1.08996	1.16579	1.13413	1.13736	1.03326	1.15823			0.848822	0.889065	1.05005
1102	1.14065	1.24907	1.19957	1.03356	1.11883	1.11594	1.15654			1.19302	1.23897	1.26047	1.37544	1.22315	1.29022			1.22276	1.28931	1.30695	1.32525	1.24545	1.3289	1.179							1.04795	0.985912	1.01448	0.88117			1.0394	1.08139	1.10004	1.16099	1.14202	1.13898	1.05505	1.17846			0.867937	0.900515	1.05263
1104	1.1113	1.19719	1.14774	1.07693	1.11141	1.11005	1.1778			1.20344	1.2826	1.3491	1.33313	1.27899	1.20936			1.12424	1.42296	1.20821	1.22188	1.19056	1.19103	1.24132							1.0392	0.998889	1.03647	0.893731			1.02647	1.0807	1.0877	1.15568	1.12082	1.12713	1.04277	1.15453			0.836046	0.882225	1.04381
1106	1.13528	1.19951	1.24253	1.02479	1.07736	1.08206	1.10645			1.17151	1.25077	1.23105	1.25103	1.22734	1.21787			1.17659	1.42173	1.23768	1.22346	1.22873	1.34411	1.17861							1.05611	0.990811	1.00565	0.89497			1.00753	1.05932	1.04484	1.13969	1.09474	1.11249	1.02653	1.12828			0.819795	0.879986	1.03826
1108	1.10169	1.26686	1.24083	1.08607	1.11665	1.12852	1.19983			1.17997	1.2157	1.24388	1.30438	1.29456	1.23604			1.15701	1.36222	1.27437	1.31393	1.15294	1.18802	1.26975							1.03823	0.97483	1.03306	0.878454			1.00592	1.06054	1.04282	1.13443	1.09384	1.0981	1.0194	1.11582			0.855076	0.902822	1.06049
1110	1.15058	1.19236	1.19504	1.08255	1.11125	1.12149	1.13971			1.1609	1.27154	1.36461	1.27552	1.2211	1.1975			1.21728	1.30689	1.30159	1.31691	1.22804	1.33574	1.19363							1.03583	0.984976	1.04246	0.86334			1.02949	1.06672	1.07106	1.15369	1.10707	1.13044	1.02781	1.13394			0.852809	0.903636	1.05701
1112	1.12819	1.16108	1.2006	1.03896	1.1024	1.10154	1.15926			1.18526	1.26727	1.2951	1.34786	1.31151	1.2428			1.2214	1.26434	1.30603	1.31173	1.22663	1.23124	1.25824							1.03841	0.957728	0.972869	0.855272			0.986417	1.02826	1.04676	1.12468	1.07532	1.09598	1.00314	1.09202			0.848876	0.892911	1.03842
1114	1.07754	1.22099	1.16037	1.0784	1.08514	1.10027	1.1332			1.19978	1.22058	1.35312	1.30359	1.31783	1.22253			1.11528	1.38394	1.2247	1.24114	1.22636	1.30391	1.17407							1.03672	0.968168	0.997713	0.848863			1.00572	1.05535	1.06295	1.14576	1.08546	1.1195	1.02675	1.12496			0.867883	0.894478	1.05178
1116	1.16136	1.25058	1.26224	1.06762	1.11829	1.14229	1.19793			1.16346	1.24291	1.27755	1.28966	1.28122	1.22666			1.23371	1.32596	1.32297	1.34454	1.13939	1.34674	1.2857							1.02913	0.966885	1.00681	0.873011			0.993475	1.04466	1.06357	1.13842	1.08116	1.10525	1.03193	1.11182			0.855401	0.888441	1.05238
1118	1.10857	1.15173	1.12833	1.06945	1.10725	1.11272	1.17415			1.17779	1.2284	1.34024	1.33472	1.22715	1.20651			1.09502	1.3162	1.26864	1.31824	1.23233	1.2736	1.1557							1.04098	0.98812	1.00277	0.898986			1.01394	1.0704	1.06626	1.15039	1.09106	1.11843	1.0492	1.12184			0.851842	0.890392	1.0471
1120	1.12603	1.16718	1.24932	1.03669	1.07437	1.0975	1.09629			1.17668	1.24237	1.3494	1.27178	1.30934	1.2549			1.14491	1.32461	1.31086	1.3407	1.14338	1.33221	1.15779							1.05105	0.992732	1.04215	0.89547			1.02144	1.0704	1.08733	1.16179	1.10861	1.12622	1.04228	1.1295			0.835454	0.886622	1.04193
1122	1.0753	1.21436	1.17749	1.06097	1.10252	1.11304	1.16646			1.17476	1.25219	1.27856	1.36011	1.31888	1.27778			1.16703	1.363	1.20687	1.19263	1.21434	1.29857	1.23713							1.04249	0.9634	1.01535	0.872912			1.00473	1.06868	1.06315	1.13221	1.09863	1.11788	1.02699	1.10563			0.824736	0.879793	1.04027
1124	1.14038	1.23113	1.22698	1.06546	1.06333	1.07573	1.16072			1.19225	1.21693	1.37471	1.27453	1.27271	1.21053			1.18913	1.29406	1.275	1.28653	1.14461	1.18483	1.22963							1.06189	1.00018	1.03205	0.888608			1.00634	1.06723	1.07462	1.13872	1.08774	1.13059	1.028	1.11044			0.838256	0.88364	1.03526
1126	1.15595	1.20627	1.22587	1.02492	1.10983	1.12704	1.16802			1.17107	1.22904	1.22113	1.27647	1.22506	1.23766			1.20896	1.27075	1.201	1.19765	1.19088	1.28612	1.26485							1.04609	0.975233	0.990708	0.883335			0.977547	1.03398	1.03591	1.11286	1.06221	1.08333	1.01044	1.0868			0.825302	0.888339	1.04292
1128	1.10496	1.26162	1.21286	1.09591	1.10956	1.12414	1.20844			1.184	1.26451	1.31769	1.33549	1.30512	1.18497			1.12936	1.44013	1.31315	1.34013	1.18349	1.23222	1.20934							1.04825	0.970796	0.999647	0.871739			0.984442	1.04508	1.0469	1.11429	1.05894	1.0862	1.00255	1.09896			0.836573	0.899113	1.05513
1130	1.16377	1.27487	1.27342	1.09651	1.11406	1.1464	1.13696			1.16459	1.1921	1.30713	1.29651	1.27589	1.1884			1.21353	1.24822	1.22264	1.20511	1.22647	1.33068	1.16928							1.05218	1.00012	0.995935	0.894843			0.984131	1.04395	1.05696	1.12568	1.06436	1.0923	1.01896	1.10067			0.841879	0.896627	1.05679
1132	1.16208	1.2199	1.21552	1.07584	1.09932	1.12551	1.13642			1.17489	1.25293	1.24113	1.33975	1.27788	1.2404			1.1748	1.41534	1.28414	1.28908	1.20076	1.25853	1.2628							1.04502	0.985319	0.992485	0.897337			0.996281	1.0444	1.06372	1.11836	1.06339	1.0866	1.00894	1.0963			0.83914	0.895705	1.04849
1134	1.08428	1.2593	1.26629	1.08418	1.11748	1.11322	1.19376			1.14027	1.25221	1.23813	1.24719	1.27315	1.22443			1.21685	1.39312	1.20395	1.19206	1.21339	1.32743	1.18679							1.0407	0.980725	1.00773	0.882196			1.00943	1.0668	1.08624	1.15074	1.10018	1.12044	1.0328	1.12988			0.840481	0.881285	1.03828
1136	1.13562	1.20923	1.14848	1.06635	1.07026	1.06471	1.10347			1.20192	1.21208	1.33929	1.30343	1.24574	1.26181			1.22648	1.34643	1.30813	1.34076	1.24072	1.24365	1.2754							1.04153	0.982304	0.970596	0.870201			1.00743	1.06045	1.0779	1.14678	1.09224	1.10769	1.02475	1.12862			0.833058	0.875948	1.02732
1138	1.07495	1.17262	1.20966	1.02135	1.09786	1.1043	1.16757			1.15439	1.20244	1.24414	1.31418	1.30166	1.1755			1.09909	1.34917	1.27456	1.27483	1.19183	1.26675	1.16116							1.02343	0.960308	0.995992	0.870893			0.996226	1.05483	1.05933	1.13049	1.08155	1.10131	1.01978	1.10708			0.843533	0.897557	1.049
1140	1.09179	1.25262	1.17279	1.07842	1.10444	1.12429	1.18435			1.16444	1.24695	1.24177	1.30911	1.29937	1.2252			1.22553	1.25488	1.30695	1.34292	1.24212	1.24036	1.16061							1.01076	0.965137	0.975744	0.853439			1.0269	1.08379	1.10916	1.17681	1.12776	1.138	1.05057	1.14366			0.840844	0.889588	1.04934
1142	1.13352	1.17189	1.1999	1.01721	1.09078	1.08986	1.173			1.19295	1.28293	1.27503	1.29349	1.22818	1.26659			1.10019	1.39423	1.18704	1.17894	1.12216	1.24903	1.20165							1.01631	0.955966	0.984383	0.845131			0.993172	1.06185	1.06741	1.11589	1.0866	1.0975	1.04232	1.10079			0.834145	0.877242	1.02564
1144	1.07696	1.20222	1.20616	1.06016	1.07311	1.08398	1.12838			1.17735	1.19647	1.27504	1.31994	1.21591	1.23737			1.1332	1.27288	1.27562	1.30834	1.22301	1.33065	1.21248							1.0266	0.961055	0.965424	0.858058			0.992881	1.0505	1.07143	1.11442	1.09041	1.09943	1.03077	1.11554			0.82717	0.88197	1.03219
1146	1.09864	1.22158	1.24558	1.06319	1.11179	1.12348	1.1112			1.18554	1.218	1.34365	1.27941	1.28173	1.17792			1.24708	1.4136	1.32695	1.35963	1.15658	1.34157	1.18728							1.04568	0.977971	1.00378	0.875049			0.987639	1.04199	1.05654	1.1014	1.07999	1.08431	1.01633	1.1109			0.821565	0.887447	1.02327
1148	1.12732	1.16467	1.18095	1.06581	1.06405	1.08077	1.17587			1.19371	1.26978	1.25905	1.3409	1.27163	1.26922			1.19507	1.35816	1.29549	1.32769	1.1326	1.31606	1.16149							1.06867	0.995937	1.03194	0.89041			0.980002	1.04128	1.04911	1.09634	1.06711	1.06893	1.00865	1.09237			0.807383	0.879902	1.01358
1150	1.09545	1.22223	1.21334	1.045	1.10207	1.10145	1.0933			1.17242	1.21633	1.36689	1.29854	1.24063	1.26893			1.13741	1.29789	1.27971	1.29991	1.2216	1.31584	1.20897							1.06415	1.00157	1.0567	0.891396			0.983854	1.04662	1.0692	1.10001	1.08534	1.08356	1.01992	1.10132			0.84229	0.895539	1.03454
1152	1.10598	1.20928	1.18937	1.03112	1.06371	1.08358	1.16268			1.1538	1.22492	1.25203	1.33665	1.28466	1.1883			1.08798	1.33656	1.17681	1.18169	1.16826	1.15627	1.20412							1.03174	0.972893	1.01184	0.884484			1.01623	1.08882	1.09099	1.13687	1.11944	1.1101	1.02905	1.14621			0.842727	0.890682	1.03885
1154	1.07845	1.18152	1.18503	1.01157	1.08528	1.10346	1.16576			1.14271	1.24819	1.3335	1.30808	1.24925	1.2374			1.10385	1.32802	1.18877	1.18485	1.21485	1.34207	1.25874							1.04465	0.987785	1.0427	0.866581			0.995301	1.06752	1.07124	1.10207	1.08774	1.07779	1.01452	1.11926			0.843251	0.885627	1.03123
1156	1.14215	1.22745	1.21097	1.06777	1.08583	1.09808	1.1225			1.1441	1.23199	1.26394	1.26564	1.21838	1.19827			1.21796	1.34045	1.29783	1.31558	1.12963	1.19588	1.16282							1.04579	0.981166	1.00902	0.883406			1.00025	1.07504	1.07504	1.12113	1.10725	1.08465	1.00829	1.12174			0.845939	0.885107	1.02875
1158	1.07013	1.22244	1.17024	1.01033	1.07993	1.10632	1.15172			1.13788	1.18522	1.21441	1.29115	1.26001	1.18379			1.09137	1.33619	1.1865	1.17542	1.22726	1.29136	1.23069							1.03624	0.964018	0.977087	0.859639			0.999443	1.07838	1.08487	1.1271	1.10528	1.08959	1.00414	1.12776			0.849853	0.881285	1.0295
1160	1.09522	1.20444	1.24415	1.0589	1.0653	1.07001	1.12242			1.1665	1.19564	1.35106	1.29141	1.28145	1.24517			1.19748	1.34501	1.2825	1.30213	1.1303	1.30669	1.21998							1.03959	0.966645	0.981347	0.860159			1.0035	1.07355	1.08378	1.14267	1.10185	1.10299	1.01035	1.13587			0.835453	0.876181	1.01524
1162	1.13411	1.2023	1.16668	1.04635	1.10001	1.116	1.19168			1.14795	1.22297	1.26214	1.23063	1.25027	1.17605			1.21562	1.30555	1.30699	1.31505	1.15659	1.28226	1.26092							1.02938	0.981685	1.00077	0.870075			1.00292	1.06074	1.07177	1.12071	1.10002	1.09414	1.0073	1.13186			0.842825	0.882225	1.03394
1164	1.14621	1.27902	1.29073	1.10709	1.11435	1.12185	1.13952			1.14679	1.22001	1.25433	1.30384	1.25625	1.21378			1.09887	1.37841	1.26101	1.2521	1.23717	1.31742	1.19412							1.04499	0.980926	1.02824	0.859099			1.00476	1.07878	1.07652	1.13078	1.10559	1.11435	1.00579	1.13529			0.859804	0.887434	1.05269
1166	1.15073	1.23218	1.18376	1.08588	1.10039	1.11646	1.21557			1.16833	1.22312	1.27505	1.31477	1.22045	1.189			1.18124	1.30011	1.2505	1.25274	1.12908	1.28404	1.21545							1.02555	0.96413	0.984954	0.854362			0.980024	1.04005	1.04553	1.08362	1.07036	1.07986	0.986711	1.0885			0.849476	0.892653	1.03714
1168	1.12609	1.24384	1.18338	1.09482	1.09933	1.12343	1.21209			1.14974	1.20619	1.25504	1.32522	1.27085	1.16842			1.10886	1.29551	1.2501	1.27256	1.15107	1.3047	1.23105							1.04088	0.972572	1.00022	0.861065			0.987132	1.06678	1.06942	1.11839	1.09858	1.10404	0.996798	1.10969			0.833653	0.891327	1.04318
1170	1.1345	1.22154	1.24152	1.06769	1.08389	1.09204	1.14728			1.16211	1.2595	1.3779	1.33002	1.25105	1.20321			1.20528	1.39931	1.26464	1.25637	1.2177	1.31471	1.20409							1.03421	0.971925	1.02289	0.858491			0.992898	1.0624	1.05984	1.10854	1.08747	1.09093	0.997588	1.10552			0.829108	0.883982	1.02889
1172	1.12102	1.18602	1.20411	1.03422	1.09918	1.10736	1.14859			1.16523	1.21758	1.33099	1.29317	1.18742	1.23112			1.16849	1.21761	1.27202	1.28299	1.22581	1.30124	1.23202							1.02771	0.969345	0.990788	0.852755			0.969966	1.02633	1.03356	1.06944	1.06908	1.06268	0.983035	1.07729			0.842221	0.889681	1.03705
1174	1.09795	1.23261	1.17081	1.09128	1.09257	1.08951	1.11805			1.15928	1.24609	1.25329	1.31902	1.18753	1.23732			1.12503	1.38511	1.19984	1.19357	1.11338	1.18329	1.19488							1.03266	0.966814	1.02747	0.858516			0.991332	1.05157	1.05382	1.08553	1.08792	1.10106	0.994115	1.08463			0.839849	0.888843	1.03468
1176	1.12433	1.18965	1.24117	1.0149	1.09126	1.06922	1.17532			1.15251	1.21376	1.32831	1.23035	1.28356	1.16878			1.13163	1.37991	1.19636	1.18775	1.13664	1.31581	1.2401							1.04183	0.981655	1.02438	0.878043			0.965995	1.01309	1.03249	1.06654	1.05561	1.06646	0.973416	1.06608			0.830329	0.881646	1.03472
1178	1.07855	1.20713	1.19117	1.07033	1.06276	1.06978	1.14447			1.14224	1.19206	1.21009	1.28654	1.25255	1.20974			1.19765	1.34708	1.25581	1.26249	1.19667	1.29592	1.14651							1.03883	0.992797	1.03436	0.901391			0.993493	1.04773	1.05998	1.08642	1.07057	1.08662	0.982012	1.1018			0.820436	0.883361	1.01759
1180	1.12782	1.14895	1.22691	1.03906	1.08648	1.07642	1.14677			1.18529	1.19674	1.35352	1.2985	1.26141	1.22571			1.10112	1.20633	1.27191	1.31165	1.15783	1.18496	1.22448							1.04981	0.978748	1.03272	0.876403			0.975392	1.02461	1.03989	1.0746	1.06801	1.06369	0.990418	1.07608			0.826845	0.881153	1.02278
1182	1.07923	1.17388	1.15772	1.04288	1.0589	1.04126	1.13768			1.14585	1.23542	1.3161	1.29068	1.25107	1.21525			1.2047	1.30577	1.29648	1.31352	1.15283	1.30898	1.2499							1.02918	0.973174	1.03545	0.859674			0.976221	1.01873	1.03575	1.07337	1.06519	1.06847	0.991615	1.07379			0.820976	0.880466	1.02895
1184	1.10354	1.12795	1.23685	1.01615	1.07626	1.07692	1.16881			1.14513	1.17994	1.29671	1.2912	1.17842	1.22156			1.09223	1.27429	1.26038	1.26423	1.18206	1.17956	1.12827							1.03544	0.98138	0.991734	0.8632			0.99147	1.04222	1.06407	1.10353	1.09339	1.09736	1.00374	1.11098			0.840943	0.890555	1.03005
1186	1.07804	1.18343	1.16314	1.07122	1.06219	1.05137	1.11074			1.13709	1.20309	1.28041	1.24455	1.25721	1.15525			1.17298	1.34964	1.17897	1.17863	1.15849	1.21723	1.24177							1.05166	0.989838	1.01956	0.87299			1.01328	1.0587	1.07835	1.10933	1.10385	1.10876	1.01246	1.13306			0.862044	0.886305	1.04722
1188	1.09411	1.14902	1.13051	1.05287	1.07116	1.06538	1.11737			1.1495	1.19508	1.2824	1.24678	1.18803	1.17657			1.09759	1.2309	1.28782	1.31896	1.18249	1.3105	1.15415							1.04701	0.974347	1.04313	0.877421			0.98035	1.00438	1.02223	1.07246	1.06268	1.06254	0.988199	1.07934			0.842676	0.882557	1.03225
1190	1.10859	1.17497	1.26353	1.07435	1.10199	1.10618	1.20038			1.16191	1.1788	1.31473	1.28514	1.28495	1.22892			1.12636	1.27006	1.27098	1.30094	1.19853	1.25932	1.24408							1.03585	0.959923	0.976509	0.865349			0.984678	1.03455	1.04081	1.07556	1.0744	1.07067	0.992446	1.09455			0.852405	0.882283	1.03008
1192	1.12776	1.18457	1.1745	1.03304	1.09227	1.09382	1.1475			1.11271	1.20234	1.19156	1.28091	1.16028	1.1429			1.15763	1.37163	1.25873	1.27326	1.14222	1.30107	1.16626							1.02607	0.961524	0.976714	0.863076			0.982489	1.03277	1.03664	1.07241	1.08177	1.07509	0.993556	1.08713			0.823478	0.874926	1.01952
1194	1.09575	1.22185	1.23286	1.06404	1.09539	1.08289	1.1896			1.12925	1.21825	1.33016	1.23423	1.26213	1.22307			1.17098	1.31283	1.24704	1.26396	1.2329	1.26352	1.2754							1.00982	0.943861	0.973513	0.87243			1.00124	1.05673	1.04325	1.10408	1.09365	1.08917	1.00134	1.09821			0.801865	0.873446	1.02176
1196	1.1309	1.17909	1.24996	1.04946	1.08126	1.10085	1.19498			1.15156	1.21296	1.30726	1.26433	1.25876	1.23453			1.12177	1.31115	1.22835	1.23062	1.14144	1.29767	1.25497							1.01435	0.960552	0.995495	0.854059			0.995042	1.05557	1.05243	1.09199	1.08897	1.10486	1.00892	1.11776			0.827442	0.884069	1.03262
1198	1.08025	1.20866	1.20412	1.04087	1.0866	1.09448	1.15577			1.15244	1.22076	1.28106	1.2694	1.26654	1.16256			1.18318	1.31766	1.25019	1.27622	1.21711	1.22068	1.15224							1.02647	0.958573	0.972113	0.862106			0.972122	1.01654	1.02608	1.08968	1.06621	1.06366	0.988298	1.0894			0.825693	0.871313	1.02206
1200	1.10819	1.17182	1.18285	1.04901	1.05774	1.05896	1.15968			1.11895	1.2103	1.22673	1.29812	1.15298	1.21568			1.18536	1.38277	1.27643	1.31448	1.11714	1.18841	1.24815							1.02032	0.957584	1.00925	0.869274			0.972733	1.02461	1.02666	1.06899	1.06008	1.07021	0.986335	1.08752			0.819659	0.868463	1.014
1202	1.12072	1.19995	1.15682	1.00916	1.09014	1.06904	1.14329			1.1477	1.23022	1.24071	1.27514	1.19854	1.23649			1.10856	1.25181	1.19566	1.19139	1.23118	1.32733	1.17322							1.04247	0.979828	1.01694	0.888733			0.964858	1.01551	1.02281	1.05972	1.0529	1.05625	0.981818	1.07807			0.850645	0.889338	1.04814
1204	1.07445	1.20283	1.26725	1.06945	1.0662	1.0623	1.1687			1.16451	1.23433	1.33438	1.31735	1.30274	1.19303			1.09275	1.27605	1.27155	1.29572	1.10957	1.15045	1.12606							1.05258	0.990406	1.04649	0.891789			1.00504	1.05818	1.06597	1.12871	1.10352	1.10078	1.01681	1.13218			0.845545	0.884153	1.03282
1206	1.11876	1.17844	1.1931	1.06408	1.09139	1.07887	1.11271			1.14258	1.23013	1.24032	1.25187	1.19592	1.22824			1.19786	1.37452	1.18611	1.19088	1.23244	1.3228	1.1905							1.02163	0.967017	1.00678	0.868946			0.994712	1.03217	1.04937	1.10298	1.08884	1.08995	1.01019	1.12015			0.820347	0.867334	1.01132
1208	1.06464	1.20719	1.19929	1.01051	1.06583	1.05635	1.17234			1.15658	1.17985	1.3343	1.3032	1.25781	1.17091			1.20536	1.40295	1.30417	1.34099	1.15731	1.31129	1.22874							1.03497	0.981155	1.01095	0.871083			0.982986	1.01288	1.03521	1.09078	1.07648	1.06847	0.994842	1.09268			0.820031	0.864307	0.999578
1210	1.06339	1.12816	1.11573	1.04585	1.05273	1.047	1.15012			1.14699	1.23208	1.33539	1.25064	1.2931	1.19657			1.18775	1.36584	1.21809	1.23618	1.13167	1.25454	1.21762							1.05133	0.989229	1.04436	0.895628			0.985932	1.04082	1.04188	1.09474	1.08109	1.0759	1.00158	1.1017			0.842675	0.887453	1.02227
1212	1.10777	1.17885	1.23396	1.0097	1.08634	1.08671	1.15294			1.1283	1.22214	1.34459	1.30192	1.17687	1.22607			1.1763	1.368	1.27571	1.3063	1.19687	1.28434	1.18285							1.03967	0.972375	1.03322	0.883271			0.979811	1.02251	1.03715	1.08664	1.07977	1.06988	1.00081	1.09375			0.820822	0.868465	1.01386
1214	1.06532	1.1529	1.14339	1.03567	1.03696	1.02434	1.11683			1.15698	1.21012	1.25764	1.26932	1.3132	1.17178			1.07269	1.22538	1.16381	1.15747	1.15574	1.25205	1.23467							1.02689	0.967167	1.00633	0.873583			1.00291	1.06005	1.07172	1.13267	1.10906	1.10393	1.03417	1.1318			0.81533	0.87297	1.0048
1216	1.10543	1.17465	1.18261	1.0302	1.06619	1.07029	1.14702			1.15834	1.24255	1.23375	1.3075	1.30823	1.19536			1.18944	1.36316	1.261	1.29739	1.17745	1.13802	1.1321							1.03572	0.957944	1.02346	0.870125			0.987907	1.0308	1.0406	1.12086	1.08589	1.08514	1.01195	1.11031			0.811536	0.872083	1.02316
1218	1.07588	1.16763	1.19611	1.03909	1.07522	1.04815	1.15301			1.16977	1.25389	1.35644	1.26036	1.26232	1.24418			1.14679	1.3523	1.24476	1.27393	1.21287	1.30625	1.25261							1.00975	0.952608	1.02161	0.86347			0.967399	1.00563	1.01229	1.08905	1.06022	1.05661	0.993794	1.06853			0.818679	0.883496	1.03153
1220	1.10329	1.17206	1.18119	1.04072	1.05613	1.06602	1.16318			1.16054	1.21804	1.214	1.31631	1.27912	1.15879			1.20176	1.34158	1.24239	1.23188	1.14393	1.15006	1.12994							1.0278	0.967147	1.01052	0.86433			0.991363	1.03681	1.05385	1.12227	1.09203	1.08903	1.00353	1.10256			0.809779	0.882106	1.02382
1222	1.05491	1.14134	1.19434	0.992937	1.07785	1.07939	1.13098			1.13965	1.18683	1.32822	1.28037	1.24982	1.23887			1.09847	1.21866	1.22001	1.24217	1.20191	1.25862	1.22959							1.0043	0.957637	0.979427	0.86201			0.976711	1.01447	1.02373	1.09386	1.0695	1.0579	0.983903	1.07653			0.803034	0.878853	1.01831
1224	1.05303	1.18399	1.19109	1.03946	1.07438	1.0654	1.16221			1.12859	1.21132	1.28071	1.26184	1.25776	1.21032			1.18397	1.23218	1.1918	1.19189	1.21044	1.15659	1.24663							1.02708	0.972134	1.02488	0.872581			0.984728	1.0247	1.02666	1.09875	1.07775	1.07074	0.989236	1.10448			0.826663	0.891883	1.06303
1226	1.11373	1.18662	1.22322	1.01608	1.07621	1.08567	1.12864			1.12416	1.18957	1.19392	1.28413	1.16388	1.14454			1.09925	1.37382	1.26925	1.29755	1.12063	1.28298	1.16448							1.03423	0.968189	1.00604	0.878779			0.9796	1.02069	1.02959	1.09782	1.07456	1.05468	0.982053	1.0944			0.820898	0.877276	1.02366
1228	1.08468	1.19162	1.25319	1.06038	1.09172	1.09627	1.18755			1.13118	1.16959	1.30299	1.22482	1.26016	1.20135			1.21371	1.32094	1.28788	1.30915	1.23986	1.28687	1.27001							1.02131	0.966341	1.00419	0.878169			0.974723	1.02018	1.00946	1.08387	1.07366	1.06565	0.981612	1.07977			0.826087	0.878565	1.03456
1230	1.1046	1.21788	1.26618	1.05655	1.09908	1.11247	1.14957			1.16889	1.2202	1.26443	1.31053	1.17752	1.19434			1.15013	1.33893	1.17135	1.16736	1.19417	1.16596	1.14956							1.05052	0.985375	1.03668	0.876499			0.961765	0.993519	0.993306	1.07265	1.04994	1.03546	0.976745	1.06373			0.831823	0.889214	1.04563
1232	1.11856	1.21804	1.18121	1.05931	1.09	1.10371	1.20343			1.18985	1.27048	1.31878	1.27715	1.32014	1.25458			1.20003	1.30966	1.19859	1.20595	1.23542	1.27096	1.2124							1.03563	0.991419	1.03395	0.871561			0.996283	1.03656	1.031	1.11166	1.09161	1.08349	1.00168	1.1005			0.838588	0.887602	1.03425
1234	1.10905	1.21558	1.26212	1.06481	1.08431	1.09672	1.19583			1.1454	1.21449	1.29905	1.31518	1.20078	1.16646			1.1312	1.35681	1.26205	1.29896	1.12768	1.15973	1.22106							1.00005	0.969282	0.981339	0.859371			0.977965	1.01401	1.00559	1.09804	1.0653	1.0627	0.978362	1.07856			0.828153	0.89032	1.03355
1236	1.08711	1.19157	1.1773	1.01477	1.075	1.0879	1.1013			1.14072	1.16541	1.1853	1.27457	1.2535	1.18076			1.12495	1.22162	1.24262	1.19861	1.18936	1.27717	1.18413							1.02157	0.975665	1.01161	0.869408			0.98157	1.02691	1.01242	1.08678	1.06157	1.05591	0.984693	1.07875			0.825091	0.886788	1.02387
1238	1.1036	1.18706	1.16511	1.07339	1.09088	1.10847	1.12627			1.1502	1.23459	1.22646	1.29914	1.25714	1.1888			1.07562	1.238	1.2686	1.2738	1.10478	1.1442	1.22098							1.03431	0.984543	1.02605	0.885316			0.988885	1.05326	1.0439	1.10762	1.07659	1.07077	1.00178	1.0777			0.81695	0.87788	1.01752
1240	1.12332	1.17634	1.24097	1.03189	1.06708	1.07621	1.19733			1.10824	1.19815	1.28352	1.25622	1.22335	1.17455			1.17372	1.33662	1.26481	1.30435	1.20628	1.27456	1.22309							1.02923	0.98347	1.01271	0.883774			0.970509	1.00143	1.00408	1.06654	1.05379	1.04974	0.971806	1.05616			0.804365	0.866424	1.01115
1242	1.05039	1.17404	1.17887	1.03354	1.08	1.08015	1.14383			1.14488	1.20107	1.2105	1.24512	1.20308	1.21882			1.16338	1.23775	1.17204	1.18832	1.1171	1.30199	1.1615							1.03645	0.984787	1.02134	0.878913			0.976826	1.01643	1.01795	1.10726	1.06826	1.07183	0.985375	1.06911			0.818324	0.883797	1.03746
1244	1.05519	1.18697	1.20257	1.00332	1.09112	1.10019	1.14484			1.11471	1.19257	1.26535	1.2422	1.13692	1.16007			1.09255	1.31033	1.25951	1.28493	1.20462	1.15421	1.21522							1.01634	0.954337	0.966871	0.86224			0.986831	1.0216	1.03047	1.09813	1.07722	1.08312	0.989439	1.09321			0.814058	0.883286	1.02078
1246	1.11834	1.15434	1.19825	1.0588	1.06811	1.07119	1.16752			1.12854	1.21825	1.26572	1.25455	1.26397	1.21579			1.08194	1.32523	1.25107	1.27285	1.1911	1.30848	1.18034							1.00254	0.962666	0.978082	0.842148			0.990308	1.03399	1.04429	1.12198	1.08284	1.09947	0.997389	1.09665			0.802681	0.865845	1.00522
1248	1.05317	1.15162	1.20299	1.03071	1.07797	1.09479	1.13954			1.11133	1.15844	1.30158	1.28323	1.16683	1.13291			1.21707	1.27963	1.22814	1.20916	1.16724	1.17366	1.24895							0.977831	0.940247	0.948236	0.823767			0.984863	1.04429	1.02937	1.10946	1.07267	1.08631	0.99492	1.08618			0.809745	0.870977	1.02259
1250	1.07164	1.15574	1.18951	0.990691	1.04001	1.03961	1.10367			1.11551	1.16282	1.17003	1.24386	1.24628	1.16879			1.09573	1.34043	1.25342	1.28736	1.21207	1.29216	1.15189							1.01098	0.956166	0.989818	0.840614			0.957903	1.00727	1.00564	1.07122	1.04268	1.06436	0.97352	1.05807			0.803991	0.875614	1.01629
1252	1.11601	1.16482	1.22944	1.0248	1.06863	1.07039	1.1079			1.12868	1.19316	1.1824	1.25491	1.20352	1.14042			1.14226	1.34729	1.21795	1.23983	1.19846	1.16874	1.1955							1.03447	0.972716	1.02796	0.862827			0.971008	0.998517	1.0074	1.08462	1.05249	1.07379	0.991007	1.06352			0.824801	0.887475	1.02921
1254	1.09072	1.18583	1.21038	1.05379	1.09286	1.10895	1.18248			1.14585	1.16779	1.2877	1.27421	1.18873	1.19362			1.14224	1.22223	1.26682	1.29835	1.11277	1.30618	1.14441							1.01564	0.990345	1.01977	0.874164			0.956983	0.981739	0.988394	1.05936	1.04243	1.06568	0.973537	1.05474			0.798477	0.878432	1.01096
1256	1.10184	1.16883	1.20393	1.03951	1.0707	1.08068	1.11247			1.13793	1.18607	1.21735	1.25357	1.2758	1.19859			1.1924	1.37521	1.19566	1.18116	1.2223	1.20246	1.24026							1.0461	1.00086	1.04464	0.882503			0.973905	1.01797	1.02062	1.08616	1.04844	1.08605	0.980867	1.08818			0.809282	0.875379	1.01765
1258	1.09565	1.12738	1.19925	1.02602	1.06943	1.0739	1.15995			1.15757	1.22643	1.28157	1.30353	1.21628	1.21895			1.07418	1.25609	1.24911	1.27445	1.13761	1.25671	1.12392							1.03167	0.982585	1.04913	0.889401			0.978203	1.02234	1.02607	1.10113	1.05764	1.07933	1.00308	1.07862			0.81959	0.870248	1.00762
1260	1.1027	1.16888	1.21878	1.05609	1.08384	1.08794	1.10549			1.15465	1.17773	1.30495	1.25438	1.25952	1.17067			1.17765	1.35739	1.18935	1.17708	1.16408	1.16371	1.1731							1.02822	0.995639	1.01091	0.883506			0.983478	1.01991	1.04624	1.09405	1.06117	1.08234	1.00862	1.09064			0.808617	0.871522	1.00973
1262	1.10976	1.22017	1.25176	1.0393	1.07319	1.08309	1.19971			1.11515	1.17146	1.27774	1.28127	1.22412	1.16581			1.07262	1.20175	1.2396	1.25763	1.17051	1.28114	1.15485							1.03193	0.993683	1.03422	0.877143			0.989511	1.02685	1.05977	1.10635	1.07044	1.08088	1.0063	1.1009			0.796867	0.867236	1.01076
1264	1.11195	1.1713	1.18866	1.0411	1.08394	1.0787	1.12437			1.14036	1.20228	1.26941	1.27941	1.18286	1.20732			1.17676	1.38875	1.22795	1.2417	1.22018	1.25361	1.21647							1.03225	0.983604	1.00585	0.880834			0.966328	0.998421	1.02218	1.07354	1.03854	1.07029	0.984912	1.06817			0.799497	0.864854	1.00968
1266	1.09509	1.13639	1.12903	0.986309	1.06383	1.05852	1.12455			1.12726	1.16892	1.30786	1.27745	1.16457	1.1787			1.08175	1.32537	1.24985	1.25888	1.20155	1.29353	1.19345							1.02861	0.979111	1.01489	0.869169			0.975744	0.999255	1.01255	1.07669	1.06251	1.07348	0.978549	1.07297			0.814196	0.877486	1.01241
1268	1.04061	1.1639	1.20761	1.036	1.05959	1.03498	1.12375			1.12974	1.17018	1.21073	1.24424	1.20994	1.19166			1.16836	1.26985	1.16144	1.14932	1.10347	1.22316	1.19456							1.02104	0.972483	1.00265	0.854623			0.970635	0.977906	0.993606	1.05838	1.04396	1.06338	0.976758	1.05119			0.785737	0.85741	1.00181
1270	1.10745	1.16401	1.19	1.0495	1.05942	1.07105	1.18123			1.14184	1.19846	1.28963	1.268	1.234	1.18782			1.14877	1.36219	1.25732	1.26021	1.20428	1.20602	1.19041							1.00412	0.980995	0.978249	0.848779			0.983347	1.01438	1.01655	1.09627	1.06893	1.0815	0.993326	1.08567			0.80466	0.863002	0.998436
1272	1.07628	1.13185	1.18352	1.02867	1.04247	1.03934	1.12939			1.14158	1.17492	1.29754	1.22643	1.26315	1.13707			1.12443	1.23884	1.27919	1.29215	1.19094	1.32675	1.22541							1.01066	0.963713	1.00297	0.853994			0.972902	0.998968	1.00415	1.0939	1.05593	1.06259	0.985896	1.07596			0.826187	0.88054	1.01808
1274	1.09361	1.19918	1.18814	1.05844	1.0955	1.10034	1.18759			1.0983	1.14844	1.26651	1.2702	1.14943	1.16524			1.07188	1.19297	1.24386	1.27079	1.19672	1.1691	1.1464							1.00307	0.93239	0.94642	0.82021			0.979408	1.00909	1.01358	1.08848	1.05736	1.0882	0.977912	1.07503			0.810407	0.870774	1.00594
1276	1.10573	1.19499	1.18922	1.00333	1.07532	1.06612	1.13233			1.11467	1.17318	1.22558	1.23876	1.25554	1.18982			1.15689	1.33378	1.14225	1.14328	1.07697	1.26105	1.15576							1.01305	0.948057	0.99249	0.835022			0.979734	1.00869	1.01472	1.09463	1.06245	1.0821	0.98317	1.08225			0.811739	0.883369	1.01377
1278	1.08009	1.17146	1.21508	1.0493	1.07861	1.07461	1.16826			1.1161	1.19543	1.26959	1.28943	1.18045	1.14727			1.11923	1.26423	1.26696	1.29267	1.20532	1.24002	1.2187							1.01159	0.949381	0.972268	0.844937			0.979373	1.00729	1.02605	1.10316	1.06771	1.07688	0.987207	1.08284			0.828204	0.878569	1.02816
1280	1.05345	1.14833	1.14576	1.00357	1.07144	1.05361	1.15584			1.12085	1.18345	1.28823	1.23527	1.22934	1.19865			1.17321	1.24236	1.25485	1.26206	1.20408	1.28912	1.21341							1.01684	0.968777	0.996726	0.840998			0.96074	0.977344	0.998994	1.06207	1.03861	1.04609	0.966226	1.04875			0.816421	0.870399	1.01915
1282	1.07652	1.12229	1.19607	1.02004	1.04999	1.04193	1.07356			1.11631	1.15105	1.21557	1.2903	1.20847	1.16266			1.0772	1.35312	1.19505	1.20004	1.10978	1.15564	1.15274							1.01237	0.988951	0.993457	0.857713			0.96034	0.974079	0.989819	1.0574	1.01626	1.02744	0.954082	1.03286			0.800415	0.864144	1.00546
1284	1.04553	1.1481	1.12535	1.01965	1.06626	1.05786	1.17089			1.12575	1.16058	1.27549	1.25003	1.20262	1.1817			1.15791	1.21083	1.22244	1.23195	1.19174	1.25999	1.15272							1.02137	0.967509	1.00802	0.861357			0.962701	0.974732	0.985353	1.06281	1.02081	1.04009	0.955854	1.03616			0.806106	0.861652	0.990474
1286	1.03644	1.15778	1.18582	1.02601	1.05371	1.03498	1.09994			1.12539	1.20066	1.27519	1.29489	1.25811	1.18073			1.07941	1.39274	1.27136	1.31027	1.11583	1.30071	1.21495							1.01177	0.961846	0.994601	0.856741			0.949595	0.965333	0.979987	1.05103	1.01833	1.02345	0.941156	1.03075			0.82163	0.871313	1.01702
1288	1.09028	1.15899	1.16417	1.03387	1.07488	1.06455	1.17274			1.10865	1.17359	1.20898	1.22562	1.19492	1.16505			1.14823	1.35092	1.25001	1.27724	1.11018	1.27164	1.22253							1.02876	0.973696	0.987093	0.873817			0.95941	0.987974	0.996079	1.05734	1.03089	1.0407	0.973852	1.05349			0.804995	0.865062	1.00723
1290	1.05687	1.16393	1.2466	1.00555	1.08518	1.06722	1.11841			1.15588	1.17971	1.30586	1.32574	1.25023	1.20527			1.1008	1.21508	1.1729	1.16097	1.18708	1.28291	1.14863							1.02345	0.969061	0.984819	0.864496			0.979344	1.01459	1.03184	1.09162	1.05562	1.07241	0.986705	1.08898			0.822003	0.868462	1.01478
1292	1.09541	1.15146	1.17989	1.04829	1.0784	1.08466	1.17625			1.13711	1.18042	1.19281	1.24252	1.22741	1.17806			1.15166	1.38171	1.263	1.29166	1.1447	1.16457	1.22316							1.0277	0.966613	1.01227	0.852085			0.951219	0.975244	0.994903	1.04858	1.01753	1.03798	0.954235	1.04886			0.800523	0.849189	0.985506
1294	1.09526	1.15324	1.22346	1.01917	1.05489	1.04136	1.09698			1.11568	1.17532	1.27159	1.28836	1.26484	1.15509			1.07526	1.3369	1.18057	1.16338	1.17602	1.28682	1.13714							1.02682	0.970285	1.00943	0.865088			0.95083	0.980791	0.989359	1.03456	1.01996	1.03695	0.957819	1.05228			0.799256	0.854245	1.00382
1296	1.03778	1.16323	1.11821	1.00188	1.06738	1.05285	1.15044			1.10895	1.15276	1.22154	1.24963	1.14491	1.18951			1.17467	1.36679	1.27148	1.27442	1.14148	1.21894	1.23505							1.03793	0.978894	1.02003	0.883034			0.97104	0.989469	1.00302	1.0405	1.0279	1.05289	0.96471	1.06367			0.819642	0.859306	1.00598
1298	1.09353	1.12891	1.21662	1.04025	1.0635	1.04953	1.12931			1.12379	1.17206	1.29398	1.2617	1.24636	1.13045			1.14981	1.22277	1.24451	1.27052	1.19442	1.1806	1.14478							1.00161	0.955014	0.977006	0.854204			0.965098	0.981637	0.992904	1.04286	1.02582	1.03924	0.960572	1.0636			0.816028	0.872512	1.01408
1300	1.08169	1.14251	1.17183	1.01326	1.04373	1.02075	1.13952			1.11169	1.17138	1.26146	1.2113	1.18444	1.1214			1.09482	1.36227	1.15705	1.15458	1.12697	1.28941	1.24264							1.00677	0.949509	0.98658	0.852379			0.980876	1.00545	1.0149	1.08126	1.05525	1.06452	0.978181	1.0854			0.806095	0.868106	1.00706
1302	1.05215	1.15436	1.1967	1.0401	1.06549	1.0573	1.08966			1.10478	1.13636	1.22467	1.26532	1.22864	1.18288			1.16569	1.29582	1.24767	1.2739	1.11034	1.20703	1.22419							1.0251	0.95865	0.9799	0.860071			0.965129	0.996182	0.985178	1.0496	1.03478	1.03296	0.969729	1.06877			0.785386	0.851281	0.981852
1304	1.08671	1.11255	1.13697	0.999106	1.05669	1.03742	1.14956			1.11479	1.18268	1.22177	1.25698	1.23856	1.11778			1.06921	1.34883	1.14639	1.14799	1.18559	1.28065	1.15055							1.01435	0.955007	1.00466	0.853724			0.990208	1.02618	1.02697	1.10058	1.06602	1.07562	0.988395	1.09507			0.788109	0.854707	0.992746
1306	1.03722	1.15218	1.21528	1.01263	1.06048	1.0476	1.15507			1.11352	1.1836	1.27176	1.24811	1.18082	1.18169			1.17448	1.20323	1.25933	1.27209	1.15221	1.17357	1.25163							1.02272	0.959022	0.988944	0.857466			0.993129	1.0225	1.02802	1.09205	1.07157	1.06643	0.983654	1.0987			0.798525	0.855642	0.996913
1308	1.06987	1.17118	1.23994	1.00593	1.08279	1.08287	1.18348			1.12051	1.17992	1.26262	1.24458	1.25468	1.19872			1.14328	1.21059	1.23804	1.24622	1.15873	1.26597	1.17268							1.00789	0.95932	1.00405	0.852461			1.02199	1.06358	1.06261	1.11896	1.12685	1.10607	0.998996	1.13475			0.823705	0.867226	1.01979
1310	1.08965	1.13646	1.21736	1.04015	1.06302	1.05074	1.14093			1.09022	1.16702	1.21848	1.25401	1.15617	1.11102			1.11211	1.3345	1.16704	1.18403	1.09583	1.1201	1.18492							1.03211	0.959356	1.03002	0.858164			0.975487	0.995199	0.990582	1.06445	1.04978	1.04977	0.955687	1.07024			0.80443	0.860949	1.01157
1312	1.05561	1.13261	1.11091	0.996541	1.05766	1.04947	1.08853			1.1294	1.21025	1.2128	1.25984	1.24662	1.19098			1.09644	1.25536	1.20763	1.2185	1.16193	1.26124	1.11298							1.03181	0.971398	0.98707	0.872626			0.977015	0.992065	0.994505	1.05127	1.04177	1.05445	0.95434	1.07236			0.788644	0.849245	0.983279
1314	1.0804	1.14891	1.10292	1.01692	1.06656	1.04989	1.12926			1.13252	1.16038	1.18828	1.23514	1.19386	1.18877			1.15791	1.31306	1.2525	1.27859	1.09258	1.14904	1.20472							1.02264	0.95739	1.00663	0.870817			0.979209	0.992128	0.997226	1.05886	1.03906	1.04859	0.956789	1.07217			0.816521	0.869155	0.999077
1316	1.0388	1.10975	1.18869	0.9921	1.04752	1.03059	1.13243			1.14021	1.17494	1.30412	1.2988	1.25461	1.1582			1.16034	1.34085	1.247	1.27207	1.15199	1.26431	1.14494							1.04367	0.986633	1.00908	0.871316			0.965228	0.99155	1.0007	1.03287	1.0319	1.0523	0.950466	1.05722			0.824946	0.866841	1.00493
1318	1.08065	1.12728	1.19551	1.03788	1.06699	1.06005	1.11583			1.13604	1.20035	1.23119	1.27725	1.19876	1.19909			1.07776	1.3368	1.16032	1.16273	1.17654	1.16495	1.22799							1.00957	0.952416	0.94727	0.821374			0.95983	0.984885	0.98453	1.02838	1.01356	1.03331	0.942614	1.05601			0.792608	0.85974	0.981716
1320	1.11537	1.20139	1.1933	1.04036	1.09413	1.08918	1.1962			1.13062	1.19214	1.28364	1.24655	1.22598	1.16178			1.16307	1.26967	1.25212	1.2749	1.1848	1.26807	1.15988							1.00032	0.943379	0.955836	0.823249			0.965553	0.976605	0.997107	1.04974	1.02853	1.03835	0.955579	1.07049			0.788338	0.848667	0.977633
1322	1.09781	1.1564	1.15066	1.0418	1.07737	1.07628	1.16226			1.09527	1.14373	1.27888	1.20738	1.14842	1.17484			1.06644	1.25238	1.23256	1.25772	1.18346	1.1632	1.13626							1.02104	0.960516	0.982306	0.847624			0.953608	0.963191	0.988622	1.04427	1.01544	1.02005	0.948476	1.04999			0.774415	0.850772	0.981703
1324	1.03673	1.12693	1.1823	1.00455	1.03805	1.02694	1.14677			1.10028	1.15226	1.23219	1.23266	1.20526	1.11267			1.16236	1.36969	1.24804	1.27204	1.14689	1.25808	1.23414							1.01829	0.953896	1.01626	0.848655			0.976797	0.988533	1.00412	1.07528	1.03571	1.04211	0.961157	1.06965			0.805372	0.869222	0.997123
1326	1.08449	1.15424	1.1882	1.01745	1.05847	1.05265	1.09172			1.10769	1.1855	1.21603	1.27007	1.15076	1.19583			1.12458	1.22318	1.16911	1.16639	1.16344	1.28969	1.14205							1.01392	0.957952	1.01022	0.854342			0.962419	0.977045	0.98717	1.03943	1.02549	1.04177	0.950139	1.06592			0.803597	0.865029	0.992622
1328	1.08428	1.1396	1.20686	0.99014	1.05041	1.05058	1.09952			1.1412	1.15974	1.30962	1.28633	1.19899	1.20391			1.08886	1.33232	1.22844	1.25252	1.16911	1.16954	1.20807							1.03018	0.966867	1.00855	0.87402			0.980109	1.00443	1.01354	1.07213	1.04732	1.05704	0.966418	1.08124			0.795315	0.864659	0.998787
1330	1.05424	1.16112	1.13609	1.04752	1.0728	1.06334	1.1686			1.13998	1.17901	1.19899	1.26786	1.25743	1.16368			1.06438	1.35847	1.25271	1.28212	1.20364	1.29311	1.2341							1.04406	0.965985	1.01206	0.867044			0.949323	0.966773	0.974391	1.023	1.01146	1.02567	0.944762	1.04768			0.771396	0.840339	0.978405
1332	1.08031	1.15432	1.20269	1.02668	1.04817	1.03976	1.12931			1.11677	1.18706	1.28431	1.22801	1.13511	1.19323			1.15402	1.26457	1.2247	1.24306	1.08729	1.23695	1.1235							1.02998	0.957935	1.01864	0.855057			0.949375	0.974254	0.969392	1.03326	1.01654	1.02063	0.950609	1.04685			0.783727	0.855127	0.97225
1334	1.03064	1.13107	1.13432	0.977299	1.05618	1.02954	1.11731			1.12344	1.13924	1.20456	1.24545	1.22268	1.14748			1.12029	1.2652	1.15512	1.17664	1.1752	1.1267	1.20226							1.02048	0.95949	1.01271	0.874232			0.971589	0.993455	0.998728	1.05262	1.04293	1.05133	0.963453	1.06893			0.790022	0.850208	0.989594
1336	1.0324	1.10491	1.16081	1.01112	1.03699	1.02886	1.08202			1.09562	1.16067	1.23818	1.19589	1.20013	1.14007			1.15255	1.26353	1.15401	1.16203	1.16848	1.27564	1.17499							1.02385	0.963039	1.01295	0.857115			0.940764	0.962799	0.963163	1.02739	1.01066	1.00791	0.942634	1.03767			0.780416	0.848722	0.966305
1338	1.08955	1.15067	1.15646	0.997078	1.06891	1.05024	1.1802			1.11008	1.18108	1.1866	1.23143	1.1742	1.15952			1.11445	1.32343	1.24966	1.28101	1.18067	1.15521	1.20076							1.00983	0.960299	1.01572	0.870702			0.941692	0.950462	0.961805	1.01872	1.00563	1.0162	0.943442	1.04124			0.787015	0.858168	0.989761
1340	1.06159	1.12387	1.2133	1.03288	1.05709	1.05575	1.09322			1.11677	1.17576	1.28199	1.27655	1.20223	1.16951			1.08988	1.17321	1.13592	1.12669	1.07497	1.1978	1.10662							0.997953	0.933516	0.93589	0.834232			0.958023	0.984192	0.988822	1.03968	1.02927	1.04186	0.962528	1.06887			0.790724	0.857858	0.993383
1342	1.06311	1.11529	1.16571	1.00934	1.02868	1.01882	1.11066			1.09665	1.14769	1.24573	1.21096	1.17185	1.15994			1.15521	1.35005	1.25692	1.28739	1.19302	1.28735	1.21875							1.00234	0.947181	1.00505	0.833489			0.948006	0.971339	0.977188	1.03664	1.02255	1.03691	0.956401	1.0602			0.786002	0.850037	0.989964
1344	1.01809	1.12097	1.16876	1.0117	1.05595	1.04453	1.10519			1.12848	1.1838	1.17945	1.27422	1.19958	1.15936			1.14333	1.24843	1.23687	1.2599	1.1636	1.16867	1.1883							0.992621	0.945527	0.970209	0.831263			0.942632	0.953957	0.958344	1.01707	1.00939	1.01167	0.945318	1.03383			0.799181	0.86435	1.00377
1346	1.08476	1.13801	1.12806	0.986374	1.05712	1.05954	1.14464			1.10869	1.16103	1.30488	1.21909	1.1804	1.17367			1.1429	1.33125	1.22269	1.2269	1.14119	1.27131	1.18338							1.01649	0.969714	1.01449	0.850385			0.947191	0.975704	0.974455	1.03699	1.02857	1.02568	0.956497	1.05376			0.782225	0.851663	0.971977
1348	1.05453	1.1111	1.19875	1.02551	1.06511	1.0462	1.11256			1.11183	1.1361	1.1981	1.2333	1.11813	1.13597			1.08706	1.27653	1.21704	1.23227	1.13436	1.1984	1.12779							1.00552	0.93837	0.975076	0.820934			0.936599	0.953128	0.956928	1.0206	1.01435	1.01414	0.950797	1.03742			0.779251	0.853204	0.979858
1350	1.0944	1.16387	1.21711	1.03283	1.0712	1.0644	1.147			1.12117	1.17085	1.16387	1.22852	1.20423	1.1131			1.13	1.3062	1.1807	1.18722	1.09401	1.27311	1.12186							1.03385	0.963574	1.02769	0.836372			0.93719	0.949482	0.942598	1.02229	1.01164	1.01293	0.946275	1.02855			0.798288	0.870728	1.00605
1352	1.05395	1.12831	1.16039	1.0255	1.04191	1.04428	1.13515			1.12846	1.16339	1.26437	1.21244	1.18025	1.18596			1.10375	1.29842	1.29159	1.3221	1.23611	1.3035	1.26298							1.01609	0.962616	0.981673	0.835966			0.965728	0.981423	0.984083	1.0539	1.042	1.03954	0.968594	1.05384			0.771141	0.852141	0.967733
1354	1.09482	1.13684	1.19794	1.01983	1.07101	1.07548	1.15841			1.12244	1.13737	1.18814	1.24039	1.21422	1.11241			1.17258	1.32209	1.22721	1.21178	1.19762	1.18595	1.14212							1.02928	0.972166	1.00259	0.857466			1.00125	1.02696	1.0467	1.11181	1.08824	1.088	0.997454	1.12698			0.779173	0.857048	0.986676
1356	1.08999	1.14823	1.19551	1.03296	1.05489	1.05619	1.14248			1.13579	1.17854	1.20326	1.21835	1.22343	1.11509			1.11545	1.25477	1.19852	1.22416	1.11186	1.13427	1.20098							1.03069	0.960096	0.977655	0.851957			0.965016	0.992738	1.00012	1.07673	1.05681	1.05934	0.978033	1.07818			0.793756	0.867015	1.00074
1358	1.07382	1.14959	1.22846	1.01625	1.0771	1.07048	1.12855			1.13348	1.14428	1.25551	1.25256	1.12085	1.18243			1.14785	1.33706	1.16551	1.15362	1.08927	1.26855	1.19565							1.03294	0.961553	1.02609	0.868815			0.982538	1.01081	1.00841	1.08548	1.07621	1.06455	1.00056	1.09901			0.788914	0.870743	0.994861
1360	1.07775	1.13327	1.155	1.01553	1.0596	1.03621	1.16464			1.10613	1.16435	1.18673	1.2409	1.18876	1.10832			1.14437	1.22274	1.24475	1.26004	1.19405	1.2855	1.18167							1.02503	0.967681	0.989819	0.863818			1.0057	1.03968	1.04291	1.11398	1.10723	1.09535	1.01337	1.1341			0.783317	0.862128	0.993491
1362	1.0503	1.14473	1.15916	1.02882	1.0626	1.0501	1.14163			1.12451	1.17712	1.28023	1.21897	1.16713	1.18605			1.08298	1.34763	1.25266	1.28868	1.19174	1.15553	1.17591							1.02652	0.971858	1.03846	0.863024			0.9939	1.02347	1.03638	1.08749	1.09827	1.08347	0.992851	1.10657			0.777217	0.851813	0.991355
1364	1.03812	1.12788	1.10794	0.994719	1.04948	1.04545	1.14936			1.11099	1.13212	1.23533	1.25184	1.19862	1.13168			1.13572	1.34795	1.18187	1.18292	1.17827	1.27199	1.18773							1.01174	0.962452	1.00843	0.864498			0.960543	0.972604	0.980051	1.0568	1.05213	1.04872	0.96896	1.05924			0.790845	0.855313	0.993311
1366	1.10336	1.14845	1.22621	1.05042	1.0796	1.07264	1.13661			1.11426	1.18338	1.20033	1.2253	1.10831	1.17366			1.07304	1.27183	1.26954	1.30899	1.206	1.28761	1.22629							1.0121	0.945589	0.983987	0.848359			0.952529	0.961165	0.971978	1.05038	1.0433	1.03447	0.966068	1.0548			0.813046	0.868181	1.0155
1368	1.06567	1.14732	1.19377	1.0226	1.06632	1.05719	1.16211			1.10413	1.15548	1.24065	1.23171	1.21866	1.11826			1.15541	1.26772	1.18194	1.15999	1.11404	1.17081	1.15222							1.00783	0.947189	0.970599	0.852518			0.950791	0.963059	0.971529	1.03993	1.03951	1.02896	0.954604	1.04766			0.796275	0.851615	0.998181
1370	1.03096	1.10035	1.1882	1.0171	1.04759	1.037	1.08461			1.11317	1.18602	1.20799	1.25446	1.22578	1.15121			1.07648	1.27811	1.20733	1.22438	1.12197	1.20695	1.19009							1.01211	0.946763	1.01483	0.850804			0.963209	0.970421	0.988008	1.0518	1.05985	1.04701	0.969488	1.06959			0.793323	0.857134	0.999886
1372	1.06901	1.09322	1.11135	1.00461	1.04909	1.04137	1.14461			1.11909	1.15626	1.24924	1.23125	1.15771	1.1674			1.13798	1.24379	1.14593	1.13121	1.11273	1.26574	1.12914							1.01866	0.958987	0.964181	0.846019			0.974466	0.985689	1.00712	1.08077	1.06784	1.06244	0.984494	1.07048			0.812895	0.857892	1.00895
1374	1.02363	1.11906	1.16172	0.986071	1.03847	1.01804	1.12681			1.11368	1.14956	1.19789	1.25981	1.21513	1.11508			1.10514	1.34579	1.25903	1.28216	1.18963	1.15512	1.22133							1.01178	0.958213	1.0215	0.838556			0.955071	0.962117	0.98365	1.05983	1.04803	1.03217	0.967544	1.041			0.814211	0.869737	1.02011
1376	1.07422	1.1001	1.18085	1.01968	1.05925	1.04185	1.12358			1.11517	1.18931	1.29241	1.25189	1.14656	1.17927			1.14327	1.23789	1.17864	1.16183	1.06654	1.25016	1.09847							1.02962	0.955547	1.0164	0.831943			0.959185	0.971198	0.989153	1.06511	1.0504	1.04409	0.967455	1.04758			0.804184	0.869224	1.01127
1378	1.0721	1.11538	1.20264	1.03013	1.07437	1.05086	1.09624			1.11285	1.14697	1.18411	1.24828	1.18432	1.18501			1.17316	1.29043	1.26646	1.28758	1.19938	1.27975	1.14392							1.01805	0.95639	0.970506	0.843253			0.972618	0.985964	1.00874	1.09145	1.06866	1.06355	0.983853	1.06763			0.791729	0.860493	0.98899
1380	1.0522	1.11273	1.11951	0.998034	1.05714	1.0336	1.1486			1.11512	1.16041	1.2849	1.26039	1.16769	1.12916			1.13074	1.35968	1.17516	1.17078	1.10254	1.19062	1.22796							1.02732	0.963872	1.00038	0.858678			0.959579	0.975849	1.00024	1.06739	1.04813	1.05222	0.964481	1.05303			0.819984	0.862762	1.00544
1382	1.05117	1.14224	1.1903	1.01734	1.04816	1.04205	1.15209			1.14386	1.20016	1.20368	1.22793	1.22557	1.18917			1.12079	1.34512	1.24894	1.2771	1.18509	1.2369	1.13471							1.0351	0.986986	1.02818	0.872007			0.992162	1.01937	1.04733	1.1072	1.08908	1.092	0.995014	1.08886			0.801109	0.855223	0.991409
1384	1.06003	1.12842	1.19244	1.0233	1.06442	1.05015	1.16942			1.15185	1.16276	1.20962	1.2854	1.24893	1.19181			1.16978	1.29079	1.26131	1.29225	1.1961	1.27992	1.22951							1.03227	0.971213	1.00902	0.872204			0.999845	1.02886	1.05696	1.1097	1.09887	1.10852	1.00158	1.097			0.796508	0.861953	0.997507
1386	1.0963	1.15139	1.13085	1.03303	1.07074	1.07281	1.1792			1.15081	1.17474	1.3091	1.26107	1.20156	1.15233			1.08503	1.3529	1.19642	1.22106	1.17095	1.20473	1.22637							1.04013	0.990203	1.02125	0.887799			0.978573	1.00253	1.02532	1.07824	1.06204	1.07816	0.996623	1.06463			0.812931	0.865879	1.02898
1388	1.09098	1.12087	1.19864	1.01519	1.05989	1.06121	1.13613			1.13201	1.17938	1.21914	1.23079	1.19939	1.16335			1.14111	1.31783	1.2359	1.27405	1.17554	1.18102	1.14964							1.05248	0.98084	1.01521	0.892637			0.959902	0.9784	0.997009	1.06306	1.04187	1.04944	0.972603	1.03739			0.801519	0.856158	0.994901
1390	1.08206	1.18093	1.23406	1.02373	1.07333	1.0727	1.16982			1.13142	1.17396	1.27624	1.24521	1.16533	1.14463			1.14953	1.25556	1.24346	1.27862	1.16358	1.27067	1.20975							1.05846	0.983619	1.04134	0.899719			0.973292	0.993726	1.01166	1.0713	1.05904	1.06572	0.986119	1.05543			0.828158	0.867212	1.02447
1392	1.07902	1.15585	1.12733	1.03054	1.06817	1.05672	1.17203			1.15003	1.16235	1.204	1.23248	1.18136	1.15775			1.16477	1.37774	1.2224	1.24894	1.21487	1.29204	1.23874							1.03272	0.979403	1.04681	0.875578			0.985944	0.998233	1.03887	1.08399	1.07085	1.07976	0.994808	1.07725			0.829467	0.863237	1.01831
1394	1.08574	1.14379	1.20208	1.02527	1.06075	1.0509	1.10519			1.16508	1.20343	1.30648	1.27346	1.2503	1.18728			1.17749	1.32876	1.26595	1.30662	1.19793	1.19248	1.22854							1.01001	0.972676	1.05088	0.864076			0.985128	0.997975	1.03352	1.09216	1.06569	1.07668	0.989012	1.06377			0.824236	0.865493	1.01443
1396	1.07824	1.13464	1.19822	0.994471	1.05162	1.05283	1.16629			1.15873	1.20376	1.29327	1.25657	1.14633	1.14821			1.17514	1.25907	1.25385	1.29631	1.1162	1.18487	1.14664							1.03281	0.99	1.00926	0.884058			0.962417	0.973465	1.00369	1.06588	1.03859	1.05184	0.960062	1.04484			0.818719	0.860305	1.00941
1398	1.08486	1.15888	1.15359	1.03879	1.07252	1.0638	1.17148			1.13322	1.16148	1.26669	1.24818	1.14954	1.11449			1.08275	1.34837	1.16016	1.16337	1.15956	1.27661	1.22816							1.02817	0.996505	1.04744	0.889518			0.959079	0.972801	0.994779	1.07562	1.04048	1.04539	0.956099	1.04571			0.824967	0.872448	1.01597
1400	1.06314	1.13491	1.19437	1.0148	1.04167	1.03716	1.09675			1.14193	1.17125	1.2392	1.22041	1.22887	1.16934			1.15163	1.19271	1.23011	1.26874	1.102	1.24377	1.20626							1.03936	0.996999	1.00759	0.880042			0.993502	1.00592	1.0413	1.09753	1.08435	1.08847	0.982519	1.08179			0.809292	0.870138	1.01839
1402	1.07825	1.12992	1.19133	1.00903	1.05946	1.05249	1.1579			1.14258	1.18516	1.29138	1.25676	1.23792	1.13689			1.06799	1.32244	1.18169	1.16871	1.14972	1.14511	1.11514							1.00864	0.976986	1.03113	0.859943			0.971023	0.991749	1.01416	1.06855	1.06525	1.06829	0.974383	1.06903			0.833218	0.869946	1.02216
1404	1.08856	1.16578	1.22038	1.03188	1.08492	1.08835	1.19979			1.1544	1.21586	1.22162	1.26907	1.18062	1.18964			1.16236	1.2789	1.21211	1.22032	1.19292	1.20627	1.22201							1.0355	0.970952	1.05165	0.863854			1.00485	1.02359	1.04923	1.10241	1.09225	1.09598	1.00609	1.10586			0.817897	0.861636	1.01996
1406	1.04984	1.14311	1.19387	1.01927	1.06178	1.05856	1.11383			1.12848	1.16536	1.25837	1.25635	1.12672	1.15937			1.06547	1.32601	1.22469	1.25655	1.16975	1.2544	1.2031							1.03035	0.988086	1.0248	0.87089			1.01518	1.02537	1.06689	1.11309	1.09602	1.10412	0.990081	1.09909			0.818354	0.858555	1.02597
1408	1.06864	1.1284	1.18043	0.986879	1.04501	1.0471	1.16225			1.17039	1.21587	1.27255	1.26347	1.26714	1.16103			1.16061	1.31923	1.17425	1.15775	1.18792	1.25862	1.12779							1.03761	0.980815	1.07164	0.871908			1.00126	1.01695	1.04679	1.09132	1.07937	1.08819	0.977217	1.08202			0.821613	0.871369	1.0335
1410	1.04165	1.13053	1.10953	1.01671	1.06265	1.06477	1.15553			1.15604	1.20077	1.31617	1.27411	1.18098	1.1915			1.16513	1.24625	1.24066	1.26485	1.18405	1.16288	1.22311							1.01869	0.962443	1.03596	0.859912			0.996444	1.00731	1.03363	1.11791	1.08481	1.0924	0.977257	1.07408			0.831917	0.877683	1.03727
1412	1.06377	1.15846	1.20599	1.03906	1.08407	1.07549	1.16969			1.16705	1.18563	1.29724	1.27231	1.21344	1.1751			1.15748	1.34802	1.24968	1.28575	1.10109	1.26543	1.19523							1.04459	0.995343	1.07203	0.888463			0.98909	1.01078	1.03056	1.08772	1.09033	1.09789	0.985717	1.07124			0.823167	0.876968	1.03523
1414	1.09256	1.15581	1.15813	1.03901	1.08449	1.07488	1.171			1.15966	1.19379	1.23756	1.25482	1.24489	1.17193			1.15808	1.33771	1.23964	1.27314	1.18542	1.27095	1.21923							1.04473	0.992501	1.01985	0.883478			0.987755	1.00411	1.01969	1.07046	1.07941	1.08053	0.978159	1.05977			0.8348	0.876161	1.04103
1416	1.09063	1.16878	1.20819	1.03617	1.08048	1.07552	1.1717			1.162	1.17285	1.28309	1.24583	1.173	1.13578			1.1619	1.25744	1.22665	1.24291	1.17744	1.26956	1.16406							1.05513	1.01	1.03638	0.884997			1.01828	1.04009	1.0662	1.10229	1.11261	1.13122	0.999291	1.10077			0.84858	0.886422	1.05112
1418	1.0917	1.17124	1.2097	1.03961	1.08117	1.08056	1.16941			1.16554	1.16917	1.28355	1.26592	1.24428	1.18012			1.18226	1.34332	1.21489	1.20905	1.13333	1.29219	1.24311							1.0705	1.0145	1.09685	0.909404			1.01373	1.04104	1.06145	1.1017	1.1072	1.13165	1.00127	1.09048			0.844589	0.878837	1.04714
1420	1.08425	1.16637	1.19548	1.02142	1.07188	1.07237	1.17148			1.14637	1.18734	1.27674	1.24295	1.21977	1.164			1.17153	1.35659	1.25276	1.29238	1.1965	1.28263	1.17							1.0492	0.996568	1.05513	0.880605			1.03749	1.07104	1.10717	1.13536	1.13363	1.15668	1.02001	1.12075			0.832564	0.875101	1.03724
1422	1.09784	1.1778	1.19749	1.04132	1.084	1.08415	1.18514			1.16146	1.17417	1.26601	1.25638	1.17015	1.13228			1.16081	1.33049	1.21867	1.2264	1.15751	1.26773	1.21979							1.06224	1.02197	1.09569	0.927239			1.02554	1.06882	1.09815	1.12747	1.12862	1.13653	1.01299	1.12855			0.851728	0.884264	1.07095
1424	1.09995	1.18227	1.19237	1.05064	1.09359	1.09272	1.1925			1.17723	1.18459	1.30305	1.27671	1.25352	1.185			1.15387	1.30565	1.21401	1.22529	1.13362	1.27315	1.17201							1.04203	0.988536	1.06734	0.891557			0.998411	1.02243	1.06079	1.08525	1.0844	1.09676	0.991864	1.08251			0.831753	0.876635	1.04575
1426	1.09597	1.1828	1.21685	1.05	1.08651	1.09106	1.1426			1.18639	1.19856	1.26632	1.29404	1.27	1.20496			1.1	1.25191	1.24095	1.28021	1.1821	1.26608	1.22029							1.04068	1.01553	1.0685	0.911829			1.01642	1.05358	1.08434	1.11725	1.11494	1.11803	1.00823	1.10443			0.822169	0.869995	1.02388
1428	1.10991	1.18323	1.1872	1.03608	1.09086	1.09402	1.18865			1.17184	1.20235	1.29902	1.29069	1.17232	1.16763			1.14892	1.31395	1.22666	1.25576	1.15891	1.26028	1.18967							1.06119	1.00855	1.08558	0.907148			1.02009	1.08144	1.07729	1.10422	1.11542	1.11196	1.02241	1.09859			0.84609	0.881476	1.04475
1430	1.09681	1.1787	1.21423	1.04027	1.08835	1.09869	1.18884			1.17794	1.17931	1.2545	1.27789	1.24808	1.17222			1.11107	1.26611	1.1785	1.1736	1.11794	1.28262	1.20918							1.06914	1.01458	1.10795	0.914471			1.03455	1.07833	1.09435	1.11471	1.11803	1.12524	1.0302	1.11305			0.836765	0.867904	1.05085
1432	1.08445	1.15838	1.1954	1.03306	1.07369	1.07981	1.16941			1.17907	1.19332	1.29154	1.26593	1.22119	1.16728			1.16546	1.27599	1.23764	1.26911	1.18336	1.22422	1.18844							1.03842	1.0124	1.0872	0.911014			1.01063	1.04581	1.0668	1.09427	1.09727	1.10572	1.01669	1.09052			0.865269	0.883101	1.05911
1434	1.08214	1.16651	1.15549	1.03371	1.0735	1.07675	1.15426			1.16388	1.18615	1.2611	1.24242	1.20152	1.13669			1.08865	1.28609	1.19384	1.2059	1.09113	1.26116	1.19527							1.06084	1.02846	1.10156	0.924271			1.04408	1.07792	1.10261	1.14586	1.13689	1.1425	1.03257	1.12843			0.854564	0.882497	1.05445
1436	1.08685	1.18675	1.21573	1.04774	1.08487	1.0952	1.18893			1.19888	1.21558	1.29817	1.28182	1.24496	1.19871			1.15844	1.24487	1.20385	1.19378	1.17291	1.25912	1.15605							1.06091	1.02163	1.10651	0.912981			1.05713	1.08408	1.10787	1.13562	1.1402	1.14292	1.03168	1.13308			0.857883	0.881066	1.07319
1438	1.11799	1.2021	1.2349	1.04259	1.10053	1.11248	1.21096			1.19571	1.20849	1.29673	1.29265	1.24222	1.16149			1.16495	1.33939	1.24124	1.27736	1.18767	1.25786	1.21505							1.04171	1.00667	1.08958	0.906906			1.00647	1.03733	1.0686	1.09	1.09453	1.10805	1.00077	1.09341			0.846889	0.868538	1.05514
1440	1.07087	1.15104	1.18621	1.03044	1.07346	1.06885	1.1685			1.17417	1.19175	1.24533	1.26063	1.20218	1.1631			1.11387	1.33003	1.24069	1.2685	1.11907	1.19002	1.16037							1.03264	0.994708	1.0753	0.89032			1.0281	1.07662	1.10632	1.12094	1.12863	1.14721	1.02829	1.13163			0.840544	0.862871	1.05979
1442	1.06033	1.15391	1.15648	1.02286	1.06845	1.07124	1.16069			1.171	1.18032	1.27437	1.2584	1.21454	1.1678			1.16008	1.332	1.23812	1.26259	1.18715	1.27474	1.19918							1.06022	1.02131	1.09865	0.912038			1.00749	1.05111	1.07567	1.08431	1.10078	1.11873	1.01447	1.10755			0.846822	0.876055	1.06501
1444	1.08149	1.16348	1.18212	1.02952	1.08062	1.08263	1.14648			1.15918	1.17224	1.25686	1.23924	1.15841	1.13482			1.16219	1.33829	1.24156	1.27847	1.18786	1.27289	1.19972							1.04643	1.00869	1.09678	0.89919			1.02031	1.07127	1.08888	1.10429	1.12	1.1263	1.03119	1.12333			0.864637	0.880179	1.06814
1446	1.06339	1.14423	1.17168	1.01422	1.06825	1.068	1.15588			1.16519	1.18673	1.2688	1.23761	1.22029	1.16419			1.16459	1.34197	1.24968	1.27919	1.19049	1.27659	1.22352							1.06298	1.0169	1.0897	0.911355			1.01313	1.06622	1.08716	1.09732	1.11087	1.12082	1.02972	1.12135			0.857396	0.877543	1.07481
1448	1.08529	1.17271	1.19392	1.03654	1.08176	1.0933	1.1798			1.17854	1.19989	1.28646	1.25316	1.23922	1.1809			1.12614	1.2933	1.20267	1.20334	1.1687	1.25195	1.16266							1.01903	0.98221	1.02049	0.882915			1.03293	1.09875	1.12232	1.12405	1.139	1.13696	1.03159	1.14311			0.871346	0.882168	1.07079
1450	1.07456	1.16146	1.18187	1.02638	1.0697	1.07991	1.16855			1.1978	1.22148	1.28021	1.2817	1.22207	1.16785			1.17681	1.30082	1.23894	1.26486	1.19386	1.28998	1.23104							1.00884	0.957682	0.994918	0.864903			1.01442	1.07308	1.0916	1.09733	1.11281	1.10637	0.997677	1.11881			0.866528	0.873736	1.0555
1452	1.08131	1.16952	1.18433	1.02656	1.06992	1.08517	1.17113			1.19939	1.21078	1.30408	1.27297	1.25551	1.19268			1.16772	1.33593	1.23687	1.27864	1.15728	1.27637	1.20068							1.00839	0.955196	0.997025	0.856723			1.01295	1.06662	1.09517	1.10201	1.11513	1.10994	0.998025	1.12005			0.863599	0.878034	1.05644
1454	1.09187	1.18019	1.1851	1.02469	1.08185	1.08928	1.14255			1.18501	1.19952	1.26196	1.28019	1.23712	1.17144			1.15564	1.32369	1.23416	1.26774	1.15792	1.26277	1.19707							1.01678	0.962924	1.0505	0.877858			0.998368	1.04681	1.0777	1.08741	1.09832	1.09544	0.989538	1.11104			0.841285	0.863212	1.037
1456	1.09803	1.1864	1.19682	1.04347	1.08385	1.1	1.17792			1.18576	1.20349	1.28706	1.27429	1.2197	1.15922			1.16291	1.32926	1.24175	1.27328	1.18354	1.27732	1.21288							1.03693	0.980641	1.05858	0.889953			1.00568	1.05884	1.08487	1.09798	1.10713	1.11429	0.990205	1.11208			0.856987	0.868295	1.0565
1458	1.12515	1.23141	1.2406	1.0586	1.11314	1.13562	1.20772			1.2134	1.22428	1.28972	1.29227	1.25658	1.19861			1.17395	1.33297	1.23971	1.28168	1.14593	1.28244	1.19538							1.02932	0.989412	1.04029	0.889452			0.988899	1.0441	1.06486	1.07913	1.08801	1.09073	0.981645	1.09533			0.865696	0.876452	1.06175
1460	1.10649	1.20333	1.19843	1.05395	1.09035	1.10704	1.18342			1.20861	1.22663	1.31407	1.2887	1.24783	1.19164			1.15955	1.28775	1.22552	1.25826	1.17859	1.27744	1.19681							1.05583	0.992572	1.03046	0.894838			0.999151	1.05544	1.07508	1.09207	1.09865	1.10043	0.997833	1.10182			0.84789	0.86259	1.04636
1462	1.10016	1.2031	1.1957	1.04058	1.0916	1.10437	1.18012			1.19267	1.20914	1.28069	1.28158	1.24359	1.18427			1.15006	1.30788	1.22035	1.25724	1.12768	1.25541	1.15527							1.04604	0.996351	1.04258	0.884347			1.0096	1.07024	1.09996	1.10925	1.12421	1.11699	1.01357	1.11803			0.842574	0.864297	1.04216
1464	1.08676	1.17815	1.19161	1.03162	1.07404	1.08382	1.16534			1.18208	1.19958	1.28444	1.27863	1.18917	1.16109			1.13741	1.25277	1.21786	1.22642	1.18259	1.26317	1.20343							1.04667	1.0138	1.09022	0.897443			1.00272	1.05781	1.0776	1.10011	1.11088	1.1006	1.01207	1.10152			0.86339	0.874089	1.05339
1466	1.11789	1.22674	1.21346	1.0581	1.10605	1.11862	1.20048			1.17328	1.18658	1.25132	1.25876	1.2184	1.16493			1.1496	1.28994	1.19004	1.19878	1.11222	1.19514	1.1658							1.06415	1.04587	1.11552	0.906828			1.01512	1.07037	1.08718	1.10881	1.1222	1.10948	1.02395	1.11546			0.853193	0.870164	1.06456
1468	1.10689	1.20868	1.20597	1.0476	1.09352	1.10797	1.18556			1.17521	1.202	1.2801	1.26493	1.21082	1.16791			1.1213	1.30273	1.21689	1.24945	1.17096	1.25515	1.16689							1.07035	1.03317	1.10838	0.9136			1.02138	1.078	1.09574	1.1145	1.12748	1.12052	1.0354	1.11979			0.840148	0.861531	1.04444
1470	1.08167	1.17159	1.18161	1.0259	1.07512	1.08807	1.15947			1.18877	1.20907	1.28516	1.28165	1.22456	1.16218			1.15188	1.31159	1.23257	1.24402	1.13507	1.25488	1.16384							1.05447	1.02521	1.07463	0.904483			1.03758	1.11613	1.12951	1.14955	1.15907	1.15434	1.04768	1.15878			0.841056	0.861078	1.0419
1472	1.07003	1.16352	1.16539	1.01291	1.07148	1.07915	1.12446			1.17064	1.18583	1.26628	1.25521	1.1871	1.15547			1.13328	1.28776	1.20497	1.22816	1.15286	1.22911	1.17483							1.03855	1.00593	1.07397	0.889168			1.01143	1.07201	1.09499	1.11604	1.12541	1.12002	1.02453	1.13489			0.864022	0.87436	1.06749
1474	1.06488	1.15676	1.15267	1.01283	1.06684	1.07725	1.15123			1.18094	1.19421	1.26433	1.25877	1.22395	1.17253			1.15347	1.30237	1.22619	1.25046	1.17194	1.26076	1.19428							1.03802	1.00468	1.06484	0.886303			1.00695	1.05635	1.0918	1.10582	1.11849	1.11437	1.01257	1.13201			0.856493	0.87181	1.06116
1476	1.10655	1.20465	1.21385	1.04778	1.10051	1.11307	1.1866			1.20391	1.21367	1.29452	1.29136	1.24524	1.19235			1.16138	1.31773	1.23156	1.24713	1.17666	1.23502	1.20096							1.04589	1.02118	1.09092	0.912324			1.0352	1.09549	1.12982	1.1508	1.15718	1.15771	1.03536	1.16073			0.861273	0.873791	1.06591
1478	1.09732	1.1977	1.2069	1.0408	1.09376	1.09997	1.17697			1.1857	1.20054	1.28167	1.27276	1.18994	1.16712			1.15251	1.27583	1.21314	1.20504	1.15596	1.2572	1.197							1.01652	0.97899	1.0645	0.875436			1.02865	1.08665	1.12948	1.13717	1.14888	1.13865	1.02752	1.14782			0.845931	0.859935	1.03945
1480	1.10382	1.20259	1.20664	1.03846	1.09429	1.11096	1.17384			1.17349	1.18119	1.26734	1.25804	1.20612	1.16446			1.1521	1.33182	1.24194	1.27222	1.17254	1.28088	1.21776							1.01934	0.978227	1.04602	0.880413			0.999883	1.05576	1.09284	1.09761	1.11289	1.10898	1.01098	1.12063			0.8563	0.869452	1.05272
1482	1.09222	1.1878	1.19546	1.03368	1.08675	1.09555	1.16715			1.19733	1.20506	1.28154	1.29389	1.19054	1.172			1.14766	1.29512	1.20832	1.24089	1.16008	1.25352	1.18464							1.04615	0.997615	1.055	0.901078			1.03486	1.10292	1.13748	1.13945	1.14836	1.15308	1.03267	1.15966			0.849581	0.862583	1.04786
1484	1.08792	1.17889	1.1881	1.03069	1.07913	1.08616	1.15921			1.20978	1.20894	1.27985	1.29068	1.24267	1.18683			1.16276	1.32372	1.23421	1.26408	1.18151	1.25369	1.2097							1.08227	1.03902	1.10875	0.931343			1.01937	1.0949	1.12058	1.12166	1.12894	1.12162	1.0378	1.13295			0.84448	0.863076	1.04556
1486	1.13462	1.23393	1.24773	1.06852	1.12	1.1315	1.18553			1.20147	1.21571	1.28222	1.29483	1.20053	1.18757			1.13671	1.27228	1.21103	1.23351	1.13862	1.25637	1.19186							1.04791	0.999364	1.06025	0.895119			1.0473	1.12369	1.16072	1.15586	1.16119	1.15742	1.0727	1.17812			0.855234	0.868701	1.05115
1488	1.11853	1.2185	1.2232	1.05945	1.10678	1.11452	1.18573			1.1905	1.20721	1.27318	1.27761	1.22798	1.16962			1.15543	1.31383	1.21934	1.23416	1.17478	1.25822	1.19409							1.05211	1.00618	1.07846	0.901699			1.01869	1.07787	1.11436	1.12306	1.12242	1.12528	1.04266	1.15471			0.855132	0.868743	1.05192
1490	1.09137	1.1805	1.1835	1.0317	1.08651	1.08917	1.15833			1.17342	1.19237	1.25603	1.26417	1.18141	1.16309			1.1423	1.30405	1.21656	1.22033	1.17044	1.23908	1.19627							1.05966	1.01404	1.09448	0.92037			1.02923	1.09063	1.12398	1.13005	1.13086	1.13131	1.04402	1.15631			0.863981	0.878294	1.06656
1492	1.10102	1.196	1.19914	1.04082	1.09751	1.10491	1.17267			1.18307	1.19639	1.25896	1.27714	1.21491	1.16065			1.1496	1.27144	1.21089	1.23978	1.14478	1.24682	1.19127							1.0493	1.0009	1.0724	0.907514			0.998565	1.04387	1.08148	1.08804	1.0883	1.0861	0.999881	1.11431			0.859765	0.876414	1.06431
1494	1.08216	1.17413	1.17946	1.02068	1.08282	1.08277	1.1401			1.21317	1.22955	1.30505	1.30898	1.216	1.19311			1.14068	1.29152	1.20519	1.23461	1.15731	1.23914	1.17509							1.06451	1.02358	1.08224	0.925247			1.02572	1.07993	1.1155	1.12237	1.12529	1.11363	1.01426	1.13838			0.861488	0.875816	1.0626
1496	1.09232	1.1785	1.17728	1.02769	1.08093	1.08454	1.15352			1.22155	1.22679	1.30115	1.30737	1.23396	1.19548			1.12667	1.22302	1.16703	1.16912	1.1171	1.19135	1.15655							1.03533	0.997233	1.05773	0.893342			1.03959	1.08851	1.12572	1.13309	1.13778	1.12282	1.02151	1.14268			0.831898	0.857483	1.0346
1498	1.08523	1.17395	1.17642	1.02656	1.07461	1.07824	1.14785			1.18823	1.20303	1.2752	1.28131	1.18677	1.17274			1.15591	1.28791	1.19405	1.19575	1.16063	1.25448	1.18961							1.05224	1.0046	1.06636	0.897688			1.02773	1.07234	1.11146	1.12756	1.12724	1.10933	1.01368	1.13703			0.842643	0.861204	1.04066
[truncated: 3 more columns]

## Sheet: Fig. 2m, n
Fig. 2m:					Fig. 2n:
17G					KCl
	Control	Cnot3βKO				Control	Cnot3βKO
Islet_1	146.7	51.66			Islet_1	5.424	6.824
Islet_2	216.4	36.07			Islet_2	2.025	3.025
Islet_3	173.7	47.61			Islet_3	3.126	7.43
Islet_4	110.8	45.81			Islet_4	9.624	5.442
Islet_5	127.8	83.39			Islet_5	6.026	3.826
Islet_6	140.7	131.4			Islet_6	5.99	6.528
Islet_7	119.2	135.9			Islet_7	1.626	8.319
Islet_8	187.2	156.6			Islet_8	2.248	11.4
Islet_9	210	129.2			Islet_9	2.912	11.25
Islet_10	228	110.1			Islet_10	8.857	11.36
Islet_11	235.6	66.52			Islet_11	8.711	3.869
Islet_12	209.1	122.5			Islet_12	4.469	11.65
Islet_13	185	50.58			Islet_13	1.6	9.523
Islet_14	158.8	42.45			Islet_14	1.443	6.488
Islet_15	233.8	52.68			Islet_15	11.96	6.447
Islet_16	193.7	108.5			Islet_16	5.626	10.12
Islet_17	190.7	61.34			Islet_17	7.122	5.453
Islet_18	170.4	67.93			Islet_18	1.872	10.81
Islet_19	189.9				Islet_19	7.475
Islet_20	172.7				Islet_20	3.257
Mean	180.01	83.3467			Mean	5.06965	7.76467
S.E.M	8.32509	9.2245			S.E.M	0.696992	0.679751
p-value		<0.0001			p-value		0.0112

## Sheet: Fig. 3
Fig. 3a:
Ins1			Ins2
	Control	Cnot3βKO		Control	Cnot3βKO
Replicate_1	0.58	0.27	Replicate_1	0.50445	0.38
Replicate_2	0.58	0.24	Replicate_2	0.611587	0.44
Replicate_3	1.05	0.19	Replicate_3	1.24829	0.3
Replicate_4	2.49	0.25	Replicate_4	1.55153	0.47
Replicate_5	0.62	0.22	Replicate_5	0.971725	0.41
Replicate_6	0.89	0.27	Replicate_6	1.07463	0.52
Replicate_7	0.79	0.35	Replicate_7	1.03779	0.61
Mean	1	0.255714	Mean	1	0.447143
S.E.M	0.25709	0.0190059	S.E.M	0.135406	0.0377784
p-value		0.0136479	p-value		0.00198876
Fig. 3c:
	Control	Cnot3βKO
Replicate_1	100	67.5676
Replicate_2	98.2456	70
Replicate_3	100	44.8276
Replicate_4	96.7742	70.3704
Replicate_5	83.5821	76.6667
Replicate_6	100	81.3953
Replicate_7	100	56
Replicate_8	100	66.6667
Replicate_9	82.7586	51.3514
Replicate_10	89.6552	60
Replicate_11	95.6522	71.875
Replicate_12	100	76.1905
Mean	95.5557	66.0759
S.E.M	1.88533	3.16939
p-value		5.97764e-08
Fig. 3d:
	Control	Cnot3βKO
Replicate_1	6.015	3.836
Replicate_2	14.98	3.236
Replicate_3	16.838	2.87
Replicate_4	12.484	6.159
Replicate_5		3.143
Mean	12.5793	3.8488
S.E.M	2.36289	0.598703
p-value		0.0052014
Fig. 3e:
	Control	Cnot3βKO
Replicate_1	0.736895	0.270885
Replicate_2	0.719754	0.404518
Replicate_3	1.07483	0.298318
Replicate_4	0.709284	0.236235
Mean	0.81019	0.302489
S.E.M	0.0883957	0.0363039
p-value		0.00180742
Fig. 3f:
	Control	Cnot3βKO
Replicate_1	47.616	48.6485
Replicate_2	60.5055	46.9785
Replicate_3	67.7842	15.7356
Replicate_4	49.3286	53.7065
Mean	56.3086	41.2673
S.E.M	4.77481	8.6299
p-value		0.178087
Fig. 3j:
	Control	Cnot3βKO
Replicate_1	191.754	53.9182
Replicate_2	242.835	131.755
Replicate_3	236.754	43.7832
Mean	223.781	76.4855
S.E.M	16.1092	27.7892
p-value		0.01014
Fig. 3k:
	Control	Cnot3βKO
Replicate_1	326.286	179
Replicate_2	334.714	211.857
Replicate_3	365.286	202.571
Mean	342.095	197.809
S.E.M	11.8478	9.7793
p-value		0.00071609
Fig. 3l:
	Control		Cnot3βKO
	Immature	Mature	Immature	Mature
Replicate_1	18	76	32	68
Replicate_2	5	95	62	38
Replicate_3	10	90	31	69
Mean	11	87	41.6667	58.3333
S.E.M	3.78594	5.68624	10.1708	10.1708
p-value			0.0475493	0.0696797

## Sheet: Fig. 4
Fig. 4a:
Ngn3				Aldh1a3				Myt1				Dcx				Nes				Tnfrsf11b1
	Control	Cnot3βKO			Control	Cnot3βKO			Control	Cnot3βKO			Control	Cnot3βKO			Control	Cnot3βKO			Control	Cnot3βKO
Replicate_1	0.719596	2.40222			0.476254	6.39186			0.207717	1.57696			0.290844	8.56528			1.24078	3.10551			1.18899	8.43643
Replicate_2	0.981427	3.81878			0.945673	9.84613			0.969295	4.71726			0.935266	22.6368			1.14033	4.0051			0.355504	24.3637
Replicate_3	1.41624	1.38964			1.57336	11.8882			2.04109	2.03284			1.78887	9.40728			1.42921	2.62879			1.44702	12.3183
Replicate_4	0.88712	1.4871			0.750945	2.82233			0.463272	1.87959			0.833739	7.73124			0.548682	2.41549			1.00848	9.41663
Replicate_5	1.00966				1.15848				1.65806				1.53614				0.93849	1.12368
Replicate_6	0.985963				1.09529				0.660555				0.615142				0.702503	5.18151
Mean	1	2.27443		Mean	1	7.73713		Mean	1	2.55166		Mean	1	12.0852		Mean	1	3.07668		Mean	1	13.6338
S.E.M	0.0940313	0.563033		S.E.M	0.152995	1.99257		S.E.M	0.291484	0.728053		S.E.M	0.230406	3.53383		S.E.M	0.136365	0.698037		S.E.M	0.232915	3.67037
p-value		0.0243623		p-value		0.0028158		p-value		0.052249		p-value		0.00425423		p-value		0.00532443		p-value		0.0138826
Fig. 4c:
ALDH1A3
	Control	Cnot3βKO
Replicate_1	1.54241	4.0619
Replicate_2	0.942568	5.29077
Replicate_3	0.515018	3.55162
Mean	1	4.30143
S.E.M	0.297971	0.516137
p-value		0.00519198
Fig. 4d:
Mafa				Nkx2.2				Nkx6.1				Neurod1				Pdx1
	Control	Cnot3βKO			Control	Cnot3βKO			Control	Cnot3βKO			Control	Cnot3βKO			Control	Cnot3βKO
Replicate_1	0.152513	0.079893			0.564205	0.67			0.61	0.44			0.78	0.79			0.295107	0.49567
Replicate_2	0.544993	0.230382			0.48432	0.76			1.5	1.82			0.99	1.21			1.59887	2.10512
Replicate_3	1.38804	0.080445			1.11142	0.57			0.93	1.01			1.51	0.81			1.01931	1.16413
Replicate_4	1.67696	0.264404			1.29634	0.55			0.96				0.72	0.86			1.08671
Replicate_5	0.992042	0.380564			0.903727	0.96
Replicate_6	1.24546	0.136633			1.28198	1
Replicate_7					1.35801	0.99
Mean	1	0.195387		Mean	1	0.785714		Mean	1	1.09		Mean	1	0.9175		Mean	1	1.25497
S.E.M	0.230537	0.0484015		S.E.M	0.135667	0.0746693		S.E.M	0.184526	0.400375		S.E.M	0.179583	0.0986049		S.E.M	0.268237	0.466822
p-value		0.0065949		p-value		0.191631		p-value		0.830824		p-value		0.701132		p-value		0.633955
Slc2a2				Pcx				Gck
	Control	Cnot3βKO			Control	Cnot3βKO			Control	Cnot3βKO
Replicate_1	0.47	0.35			0.73	0.28			0.73	0.38
Replicate_2	1.8	2.06			1.37	1.3			1.32	0.98
Replicate_3	0.78	1.15			1.01	0.6			1.12	0.63
Replicate_4	0.95				0.89				0.83
Mean	1	1.18667		Mean	1	0.726667		Mean	1	0.663333
S.E.M	0.284576	0.493975		S.E.M	0.136015	0.301183		S.E.M	0.134969	0.174005
p-value		0.740487		p-value		0.402557		p-value		0.179983
Cpe				Pcsk1				Pcsk2
	Control	Cnot3βKO			Control	Cnot3βKO			Control	Cnot3βKO
Replicate_1	0.68	0.36			0.620588	0.319323			0.646716	0.302859
Replicate_2	1.3	0.68			1.41458	1.11766			1.28593	0.763617
Replicate_3	1.14	0.48			1.1524	0.666503			1.14002	0.39852
Replicate_4	0.88				0.812436				0.927338
Mean	1	0.506667		Mean	1	0.70116		Mean	1	0.488332
S.E.M	0.137356	0.0933333		S.E.M	0.176596	0.231109		S.E.M	0.138879	0.140385
p-value		0.040984		p-value		0.341921		p-value		0.0523261
Abcc8				Ucn3				Slc30a8				Cacna1c				Cacna1d				Cacnb2
	Control	Cnot3βKO			Control	Cnot3βKO			Control	Cnot3βKO			Control	Cnot3βKO			Control	Cnot3βKO			Control	Cnot3βKO
Replicate_1	0.760775	0.535282			0.59	0.76			0.69	0.18			0.97	0.24			0.9	0.33			0.895178	0.462179
Replicate_2	1.25796	1.48302			1.51	2.73			1.49	0.71			1.13	0.65			1.21	1.05			1.26841	0.0364948
Replicate_3	0.98542	0.919062			0.9	1.6			1	0.42			0.91	0.26			0.89	0.58			1.00095	0.431852
Replicate_4	0.995846				1				0.82				0.99				1				0.83546
Mean	1	0.979121		Mean	1	1.69667		Mean	1	0.436667		Mean	1	0.383333		Mean	1	0.653333		Mean	1	0.310175
S.E.M	0.101653	0.275232		S.E.M	0.191093	0.57074		S.E.M	0.175262	0.153225		S.E.M	0.0465475	0.133458		S.E.M	0.0742743	0.211056		S.E.M	0.0957889	0.13712
p-value		0.939064		p-value		0.244471		p-value		0.0688514		p-value		0.00427384		p-value		0.139158		p-value		0.00788201
Fig. 4f:
Slc16a1				Ldha				Hk1				Hk2				Rest				Pdgfra
	Control	Cnot3βKO			Control	Cnot3βKO			Control	Cnot3βKO			Control	Cnot3βKO			Control	Cnot3βKO			Control	Cnot3βKO
Replicate_1	0.181705	2.18681			0.910907	2.16162			0.645391	2.27916			0.0787925	1.75816			1.25281	4.07631			2.79085	17.7707
Replicate_2	0.946243	4.64145			1.87192	1.91213			0.84368	1.36455			2.28179	5.40391			1.10269	2.03687			0.734036	0.825415
Replicate_3	0.405848	4.19786			0.606611	2.96798			0.533291	1.14899			1.21027	3.90504			1.18298	1.00161			0.574114	1.00372
Replicate_4	1.06558	2.40138			0.952929	2.37295			1.12822	3.15449			0.141303	3.10737			0.465129	1.29052			0.277815	1.6927
Replicate_5	1.49462	12.8354			1.00335	3.22134			1.84942	4.54807			1.02077	0.830843			0.99639	2.35285			0.623189	12.4625
Replicate_6	1.90601	8.29692			0.939726	2.39971							1.26709
Replicate_7		8.01529			0.714556	1.96012
Mean	1	6.08215		Mean	1	2.42798		Mean	1	2.49905		Mean	1	3.00107		Mean	1	2.15163		Mean	1	6.751
S.E.M	0.26428	1.45239		S.E.M	0.155095	0.187768		S.E.M	0.235155	0.623946		S.E.M	0.333913	0.801774		S.E.M	0.140364	0.539541		S.E.M	0.454025	3.51983
p-value		0.00873986		p-value		7.6757e-05		p-value		0.0547236		p-value		0.0359807		p-value		0.0727129		p-value		0.143792
Fig. 4h:
MCT1				LDHA
	Control	Cnot3βKO			Control	Cnot3βKO
Replicate_1	0.76033	1.69877			0.802069	4.09516
Replicate_2	1.08208	1.7366			1.49782	4.72185
Replicate_3	1.15759	2.51787			0.700112	3.34287
Mean	1	1.98442		Mean	1	4.0533
S.E.M	0.121802	0.266951		S.E.M	0.250644	0.398627
p-value		0.028439		p-value		0.0029161

## Sheet: Fig. 5a
Gene_ID	logFC	logConc	pVal.Tgw	adj.pVal.Tgw	Tgw.Disp	UpDown.Tgw	Control_1	Control_2	Control_3	KO_1	KO_2	KO_3	Gene_Symbol	Description
ENSMUSG00000000001	-0.0526444	7.20919	0.742133	0.846701	0.0182044	0	4882.89	5838.29	7233.46	6788.27	7450.34	8225.86	Gnai3	guanine nucleotide binding protein (G protein)	alpha inhibiting 3 [Source:MGI Symbol;Acc:MGI:95773]
ENSMUSG00000000028	-0.232568	1.51412	0.537972	0.690841	0.0930097	0	149.139	98.8147	101.667	137.287	144.413	116.354	Cdc45	cell division cycle 45 [Source:MGI Symbol;Acc:MGI:1338073]
ENSMUSG00000000037	-0.0533005	0.17026	0.922736	0.961542	0.0989072	0	22.5	50.2283	61.1392	50	59.1667	54.1667	Scml2	sex comb on midleg-like 2 (Drosophila) [Source:MGI Symbol;Acc:MGI:1340042]
ENSMUSG00000000056	0.338196	4.04449	0.191534	0.347226	0.0466072	0	346.373	690.254	722.34	726.173	791.312	1361.16	Narf	nuclear prelamin A recognition factor [Source:MGI Symbol;Acc:MGI:1914858]
ENSMUSG00000027913	12.1667	2.68681	5.24764e-20	1.34147e-17	0.324336	1	0	0	0	204.117	144.405	1722.18	Crct1	cysteine-rich C-terminal 1 [Source:MGI Symbol;Acc:MGI:1921425]
ENSMUSG00000000078	0.498911	5.2815	0.0764053	0.183808	0.0560317	0	746.628	1019.1	2199.88	2102.89	1636.12	3390.72	Klf6	Kruppel-like factor 6 [Source:MGI Symbol;Acc:MGI:1346318]
ENSMUSG00000000085	0.252716	5.6603	0.112327	0.239668	0.017732	0	1476.14	1907.78	2104.19	2886.66	2423.27	3194.91	Scmh1	sex comb on midleg homolog 1 [Source:MGI Symbol;Acc:MGI:1352762]
ENSMUSG00000000088	-0.039153	5.3128	0.808849	0.889774	0.0182537	0	1511.98	1506.63	1713.37	1969.39	1934.74	2143.85	Cox5a	cytochrome c oxidase subunit Va [Source:MGI Symbol;Acc:MGI:88474]
ENSMUSG00000000093	0.489672	0.5052	0.20574	0.363595	0.0860891	0	43.153	35.4634	56	89.0679	84.1788	72	Tbx2	T-box 2 [Source:MGI Symbol;Acc:MGI:98494]
ENSMUSG00000050211	10.5787	1.13324	2.92999e-30	1.95392e-27	0.115987	1	0	0	0	305.836	136.977	201.06	Pla2g4e	phospholipase A2	member 16) [Source:MGI Symbol;Acc:MGI:97323]
ENSMUSG00000000126	0.206314	0.903203	0.637835	0.769456	0.117638	0	39.6846	64	102	60.4504	80.9272	165.916	Wnt9a	wingless-type MMTV integration site family	member 9A [Source:MGI Symbol;Acc:MGI:2446084]
ENSMUSG00000000127	0.390159	4.29396	0.0445866	0.124589	0.0258597	0	494.198	755.019	775.867	1109.39	1035.68	1291.25	Fer	fer (fms/fps related) protein kinase [Source:MGI Symbol;Acc:MGI:105917]
ENSMUSG00000000131	-0.26341	6.76037	0.0984679	0.219352	0.0180326	0	3546.99	4821.85	5796.19	4879.01	4944.64	5389.91	Xpo6	exportin 6 [Source:MGI Symbol;Acc:MGI:2429950]
ENSMUSG00000000134	-0.02173	5.68462	0.894434	0.945126	0.0184968	0	1621.56	2182.1	2366.98	2223.04	2488.12	3216.84	Tfe3	transcription factor E3 [Source:MGI Symbol;Acc:MGI:98511]
ENSMUSG00000000142	-0.122375	3.60553	0.590132	0.733758	0.0349803	0	453.2	548.339	484.638	562.269	573.961	660.715	Axin2	axin2 [Source:MGI Symbol;Acc:MGI:1270862]
ENSMUSG00000000148	0.429486	4.63203	0.0199594	0.0699032	0.0234733	0	614.298	913.899	997.042	1330.96	1302.37	1779.02	Brat1	BRCA1-associated ATM activator 1 [Source:MGI Symbol;Acc:MGI:1891679]
ENSMUSG00000000149	-0.326336	5.5068	0.0474355	0.130258	0.018915	0	1521.22	1974.77	2567.45	2025.59	2064.69	2127.29	Gna12	guanine nucleotide binding protein	alpha 12 [Source:MGI Symbol;Acc:MGI:95767]
ENSMUSG00000028307	9.77667	7.12386	4.23343e-106	6.49324e-102	0.0613414	1	22	8	6	17745	8675.4	16712.6	Aldob	aldolase B	member 18 [Source:MGI Symbol;Acc:MGI:1336884]
ENSMUSG00000000157	-0.188819	0.105908	0.699011	0.815978	0.127137	0	19.1275	65.1754	49.1138	53.8614	31.5586	64.625	Itgb2l	integrin beta 2-like [Source:MGI Symbol;Acc:MGI:1277979]
ENSMUSG00000058022	9.035	-0.319414	1.09969e-20	3.37339e-18	0.104977	1	0	0	0	73.6284	56.9302	92.8316	Adtrp	androgen dependent TFPI regulating protein [Source:MGI Symbol;Acc:MGI:1924596]	member 5 [Source:MGI Symbol;Acc:MGI:1919308]
ENSMUSG00000000167	-0.24883	1.98797	0.41472	0.581496	0.0593712	0	158.242	173.159	169.978	187.736	170.476	196.298	Pih1d2	PIH1 domain containing 2 [Source:MGI Symbol;Acc:MGI:1919864]
ENSMUSG00000000168	0.0661985	5.72133	0.663661	0.78996	0.0161361	0	1706.92	2112.95	2292.57	2719.88	2561.34	3058.32	Dlat	dihydrolipoamide S-acetyltransferase (E2 component of pyruvate dehydrogenase complex) [Source:MGI Symbol;Acc:MGI:2385311]
ENSMUSG00000000171	0.275817	6.58765	0.150839	0.293599	0.0261668	0	3791.19	2993.13	3288.9	5303.16	5234.05	5716.56	Sdhd	succinate dehydrogenase complex	subunit D	integral membrane protein [Source:MGI Symbol;Acc:MGI:1914175]
ENSMUSG00000000184	-0.926216	8.98984	5.67384e-06	0.000104724	0.0294005	-1	18389.3	29340.7	32387.2	15872.5	21875.3	16041.7	Ccnd2	cyclin D2 [Source:MGI Symbol;Acc:MGI:88314]
ENSMUSG00000000194	0.165206	5.87043	0.321183	0.490619	0.019538	0	1609.12	2434.69	2551.37	2937.93	2775.4	3890.4	Gpr107	G protein-coupled receptor 107 [Source:MGI Symbol;Acc:MGI:2139054]
ENSMUSG00000000197	-0.520335	5.45519	0.0169093	0.0621358	0.0333498	0	1277.11	2552.58	2400.69	1661.77	2256.63	1603	Nalcn	sodium leak channel	non-selective [Source:MGI Symbol;Acc:MGI:2444306]
ENSMUSG00000000202	-0.264147	5.06037	0.120953	0.252715	0.0201473	0	1209.23	1489.02	1617.73	1290	1540.24	1873.37	Btbd17	BTB (POZ) domain containing 17 [Source:MGI Symbol;Acc:MGI:1919264]
ENSMUSG00000000204	0.614016	0.535561	0.376002	0.544736	0.310226	0	10	50	77.3147	14.8065	77.2689	176	Slfn4	schlafen 4 [Source:MGI Symbol;Acc:MGI:1329010]
ENSMUSG00000000214	0.0708714	5.1341	0.791301	0.878791	0.0501475	0	1150.54	1399.56	1504.53	1523.77	1064.3	3092.4	Th	tyrosine hydroxylase [Source:MGI Symbol;Acc:MGI:98735]
ENSMUSG00000000215	-1.06391	16.7159	7.12303e-05	0.000864392	0.0503614	-1	6496149	5186914	5107946	3.38914e+06	4708599	2.50973e+06	Ins2	insulin II [Source:MGI Symbol;Acc:MGI:96573]
ENSMUSG00000051985	8.61987	1.98729	7.70341e-34	7.38468e-31	0.119726	1	0	2	0	542.998	189.861	459.953	Igfn1	immunoglobulin-like and fibronectin type III domain containing 1 [Source:MGI Symbol;Acc:MGI:3045352]	nonvoltage-gated 1 gamma [Source:MGI Symbol;Acc:MGI:104695]
ENSMUSG00000040808	8.13665	1.41498	7.14018e-38	9.95601e-35	0.0840116	1	1	0	0.827815	211.683	252.41	331.658	S100g	S100 calcium binding protein G [Source:MGI Symbol;Acc:MGI:104528]
ENSMUSG00000031384	7.43351	2.23562	7.29675e-43	1.59882e-39	0.0822098	1	0	4	2	429.611	326.555	677.545	Asb9	ankyrin repeat and SOCS box-containing 9 [Source:MGI Symbol;Acc:MGI:1916549]
ENSMUSG00000000263	0.790144	1.04523	0.0831617	0.194896	0.134812	0	18	91.5443	70.4433	97.4207	146.114	149.697	Glra1	glycine receptor	alpha 1 subunit [Source:MGI Symbol;Acc:MGI:95747]
ENSMUSG00000000266	-0.134048	5.15178	0.449098	0.613217	0.0217076	0	1028.77	1668.61	1764.85	1705.2	1782.98	1727.2	Mid2	midline 2 [Source:MGI Symbol;Acc:MGI:1344333]
ENSMUSG00000000275	-0.176125	6.78248	0.344381	0.513622	0.0246908	0	3141.32	4985.35	5960.12	4503.53	4777.86	6816.82	Trim25	tripartite motif-containing 25 [Source:MGI Symbol;Acc:MGI:102749]
ENSMUSG00000000276	-0.704939	5.15256	1.05868e-05	0.000178637	0.0176173	-1	1393.69	1818.73	2037.71	1303.57	1341.33	1535.98	Dgke	diacylglycerol kinase	epsilon [Source:MGI Symbol;Acc:MGI:1889276]
ENSMUSG00000000278	-0.309095	6.44475	0.0671427	0.167644	0.0201911	0	3204.61	4020.57	4199.33	4086.65	4225.13	3626.03	Scpep1	serine carboxypeptidase 1 [Source:MGI Symbol;Acc:MGI:1921867]
ENSMUSG00000000282	-0.170808	5.54788	0.305584	0.475022	0.0194441	0	1647.85	2052.95	2169.36	2512.77	2025.08	2231.4	Mnt	max binding protein [Source:MGI Symbol;Acc:MGI:109150]
ENSMUSG00000000290	0.810303	2.98314	0.0264791	0.0856646	0.0907363	0	152	296.563	232.954	753.784	461.204	298.579	Itgb2	integrin beta 2 [Source:MGI Symbol;Acc:MGI:96611]
ENSMUSG00000000295	0.626074	3.42518	0.0173769	0.063278	0.0468729	0	345.15	269.344	369.007	547.92	608.186	864.413	Hddc2	HD domain containing 2 [Source:MGI Symbol;Acc:MGI:1916942]
ENSMUSG00000022357	6.73562	1.54896	1.55927e-30	1.0871e-27	0.101619	1	2	3.84158	0.00662252	255.905	197.438	423.551	Klhl38	kelch-like 38 [Source:MGI Symbol;Acc:MGI:3045310]
ENSMUSG00000000301	0.239225	1.95556	0.492342	0.651273	0.0777545	0	162.27	134.212	107.315	179.92	223.513	238.946	Pemt	phosphatidylethanolamine N-methyltransferase [Source:MGI Symbol;Acc:MGI:104535]
ENSMUSG00000000303	-0.141549	8.74803	0.431318	0.597017	0.0231982	0	12949.8	18314	22979.5	17975.1	19795	25781.9	Cdh1	cadherin 1 [Source:MGI Symbol;Acc:MGI:88354]
ENSMUSG00000000305	-0.302125	3.56155	0.312591	0.481996	0.0615309	0	300.108	729.641	534.262	581.45	603.987	424.846	Cdh4	cadherin 4 [Source:MGI Symbol;Acc:MGI:99218]
ENSMUSG00000066189	6.4546	3.76565	1.25935e-54	4.82899e-51	0.0658598	1	13.3158	12	10	1372.43	758.125	2055.92	Cacng3	calcium channel	mitochondrial 1	ubiquitous [Source:MGI Symbol;Acc:MGI:99441]
ENSMUSG00000000317	-1.1294	4.44815	2.92838e-09	1.38202e-07	0.0244009	-1	1133.59	1131.55	1251.1	650.044	681.619	785.811	Bcl6b	B cell CLL/lymphoma 6	member B [Source:MGI Symbol;Acc:MGI:1278332]
ENSMUSG00000000320	-0.208538	0.634306	0.581832	0.727548	0.0847502	0	60.4939	63.9834	66.4531	63.6485	89.7869	61.9761	Alox12	arachidonate 12-lipoxygenase [Source:MGI Symbol;Acc:MGI:87998]
ENSMUSG00000000325	0.332296	4.9048	0.089197	0.204622	0.026535	0	1016.93	953.28	1139.97	1715.67	1318.31	2150.32	Arvcf	armadillo repeat gene deleted in velo-cardio-facial syndrome [Source:MGI Symbol;Acc:MGI:109620]
ENSMUSG00000000326	-0.0159886	6.72901	0.929521	0.965559	0.0233358	0	4327.16	3962.27	4137.26	5750.57	5178.56	5296.55	Comt	catechol-O-methyltransferase [Source:MGI Symbol;Acc:MGI:88470]
ENSMUSG00000000339	0.11743	3.96693	0.568726	0.717166	0.0285068	0	557.076	546.933	658.188	817.576	785.299	904.478	Rtca	RNA 3'-terminal phosphate cyclase [Source:MGI Symbol;Acc:MGI:1913618]
ENSMUSG00000048699	6.22373	4.20344	2.63255e-87	2.0189e-83	0.0383033	1	12	19.6133	26	1813.57	1323.86	2505	4732456N10Rik	RIKEN cDNA 4732456N10 gene [Source:MGI Symbol;Acc:MGI:3045312]
ENSMUSG00000000346	-0.360195	7.05862	0.0266553	0.0860351	0.0187807	0	5494.75	5410.86	6777.72	5840.96	5827.37	6352.98	Dazap2	DAZ associated protein 2 [Source:MGI Symbol;Acc:MGI:1344344]
ENSMUSG00000000355	-0.494025	4.68397	0.00732719	0.0337998	0.0234065	-1	1079.59	1152.6	1311.78	906.477	1211.23	1176.98	Mcts1	malignant T cell amplified sequence 1 [Source:MGI Symbol;Acc:MGI:1916245]
ENSMUSG00000024727	5.73071	1.58662	7.35556e-33	6.26776e-30	0.0788768	1	2	4.53838	6	328.967	242.377	309.093	Trpm6	transient receptor potential cation channel
ENSMUSG00000000374	-0.569103	6.42839	0.000790601	0.00618685	0.0202834	-1	2905.31	4469.52	4978.03	3317.84	3716.06	3659.31	Trappc10	trafficking protein particle complex 10 [Source:MGI Symbol;Acc:MGI:1336209]
ENSMUSG00000032623	5.69866	0.0674274	3.54443e-19	8.62928e-17	0.111454	1	0	4	0	92	77.9333	124	Oas1d	2'-5' oligoadenylate synthetase 1D [Source:MGI Symbol;Acc:MGI:2140770]
ENSMUSG00000000384	-0.0954809	4.804	0.578601	0.725166	0.0202765	0	933.443	1138.67	1360.13	1258.11	1324.85	1596.79	Tbrg4	transforming growth factor beta regulated gene 4 [Source:MGI Symbol;Acc:MGI:1100868]
ENSMUSG00000000385	-0.513	4.86193	0.00549512	0.0271559	0.0236429	-1	1314.63	1142.85	1564.13	1217.92	1201.4	1272.76	Tmprss2	transmembrane protease	serine 2 [Source:MGI Symbol;Acc:MGI:1354381]
ENSMUSG00000000386	0.96374	2.9728	0.028232	0.0896527	0.131969	0	82.3107	192.993	383.858	266.382	482.589	876.673	Mx1	MX dynamin-like GTPase 1 [Source:MGI Symbol;Acc:MGI:97243]
ENSMUSG00000000392	0.0143646	0.416599	0.971338	0.987694	0.135364	0	20.3377	69.3838	67.263	88	64.8958	44.0533	Fap	fibroblast activation protein [Source:MGI Symbol;Acc:MGI:109608]
ENSMUSG00000000394	-0.181797	15.2208	0.402507	0.569735	0.0338678	0	1699858	1.28695e+06	1.75102e+06	1.3525e+06	1809728	2421299	Gcg	glucagon [Source:MGI Symbol;Acc:MGI:95674]
ENSMUSG00000000399	0.323469	6.05818	0.0538676	0.142797	0.0198196	0	2331.51	2048.93	2555.51	3532.05	3770.62	4138.31	Ndufa9	NADH dehydrogenase (ubiquinone) 1 alpha subcomplex	9 [Source:MGI Symbol;Acc:MGI:1913358]
ENSMUSG00000024526	5.47548	2.97095	1.80639e-36	1.97903e-33	0.0797727	1	12	12	16	871.329	398.279	1095.74	Cidea	cell death-inducing DNA fragmentation factor
ENSMUSG00000000416	0.259656	6.471	0.180687	0.332716	0.0267768	0	2019.69	3970	3737.5	4805.27	5228.64	4835.42	Cttnbp2	cortactin binding protein 2 [Source:MGI Symbol;Acc:MGI:1353467]
ENSMUSG00000000420	-0.308226	6.63745	0.0499503	0.135127	0.0175168	0	3619.05	4387.25	5087.28	4198.23	4776.75	4746.94	Galnt1	UDP-N-acetyl-alpha-D-galactosamine:polypeptide N-acetylgalactosaminyltransferase 1 [Source:MGI Symbol;Acc:MGI:894693]
ENSMUSG00000000439	-0.0610315	5.89897	0.69025	0.809346	0.0164418	0	2141.51	2367.85	2689.71	3041.11	2774.99	3196.97	Mkrn2	makorin	ring finger protein	2 [Source:MGI Symbol;Acc:MGI:1914277]
ENSMUSG00000000440	0.342305	4.22164	0.0711402	0.174416	0.0244905	0	553.211	669.094	722.257	1095.6	962.962	1155.47	Pparg	peroxisome proliferator activated receptor gamma [Source:MGI Symbol;Acc:MGI:97747]
ENSMUSG00000000441	-0.242623	5.30262	0.150729	0.293498	0.0198376	0	1217.62	1747	2176.26	1668.78	1842.3	2080.97	Raf1	v-raf-leukemia viral oncogene 1 [Source:MGI Symbol;Acc:MGI:97847]
ENSMUSG00000039533	5.46765	1.81709	4.19127e-25	2.21675e-22	0.111729	1	2	6	10	342	180.722	528.924	Mmd2	monocyte to macrophage differentiation-associated 2 [Source:MGI Symbol;Acc:MGI:1922354]
ENSMUSG00000000489	-0.0376147	4.00358	0.851801	0.91772	0.0268005	0	540.592	631.743	753.496	752.664	774.927	916.926	Pdgfb	platelet derived growth factor	B polypeptide [Source:MGI Symbol;Acc:MGI:97528]
ENSMUSG00000000530	0.129975	3.53352	0.577903	0.724528	0.0370344	0	320.643	452.146	548.805	639.102	601.711	615.364	Acvrl1	activin A receptor	type II-like 1 [Source:MGI Symbol;Acc:MGI:1338946]
ENSMUSG00000000531	-0.0913794	2.38905	0.759254	0.858491	0.0557283	0	158.918	233.449	248.278	281.769	211.876	284.107	Grasp	GRP1 (general receptor for phosphoinositides 1)-associated scaffold protein [Source:MGI Symbol;Acc:MGI:1860303]
ENSMUSG00000000532	-0.288919	5.4151	0.0871284	0.201474	0.0199309	0	1426.75	2113.49	2045.82	1648.4	1966.57	2341.51	Acvr1b	activin A receptor	type 1B [Source:MGI Symbol;Acc:MGI:1338944]
ENSMUSG00000000538	-0.166902	6.60296	0.29234	0.46183	0.0178134	0	3226.69	4554.66	4439.06	4414.81	4467.33	5289.95	Tom1l2	target of myb1-like 2 (chicken) [Source:MGI Symbol;Acc:MGI:2443306]
ENSMUSG00000028699	5.43647	3.67811	2.63974e-32	2.02442e-29	0.0962013	1	13	16	40.615	1323.85	585.84	1994.19	Tspan1	tetraspanin 1 [Source:MGI Symbol;Acc:MGI:1914055]
ENSMUSG00000022076	5.37314	0.956557	2.40853e-24	1.11946e-21	0.0927649	1	2	6	2	209	141.437	207.712	Klhl1	kelch-like 1 [Source:MGI Symbol;Acc:MGI:2136335]
ENSMUSG00000000555	0.389863	3.99766	0.124353	0.257747	0.0447162	0	293.807	649.44	737.446	880.115	802.473	1121.89	Itga5	integrin alpha 5 (fibronectin receptor alpha) [Source:MGI Symbol;Acc:MGI:96604]
ENSMUSG00000000560	-1.54694	0.724823	0.00179933	0.0117639	0.150552	-1	140	52	86	38	60	30	Gabra2	gamma-aminobutyric acid (GABA) A receptor	subunit alpha 2 [Source:MGI Symbol;Acc:MGI:95614]
ENSMUSG00000000561	-0.272338	4.65631	0.131274	0.267501	0.0224418	0	933.26	1004.56	1339.34	1000.46	1204.37	1327.89	Wdr77	WD repeat domain 77 [Source:MGI Symbol;Acc:MGI:1917715]
ENSMUSG00000000562	-0.895246	0.742022	0.0282244	0.0896472	0.102036	0	100.749	57.8771	90.0234	54.4422	44.2216	81.1224	Adora3	adenosine A3 receptor [Source:MGI Symbol;Acc:MGI:104847]
ENSMUSG00000000563	-0.096611	7.40113	0.599132	0.740789	0.0241609	0	7177.66	6156.12	7027.08	8094.17	8664.6	8403.14	Atp5f1	ATP synthase	H+ transporting	mitochondrial F0 complex	subunit B1 [Source:MGI Symbol;Acc:MGI:1100495]
ENSMUSG00000000567	0.409206	1.02627	0.427988	0.594178	0.171871	0	36	68	104	44	88.2748	227.987	Sox9	SRY (sex determining region Y)-box 9 [Source:MGI Symbol;Acc:MGI:98371]
ENSMUSG00000000568	-0.274005	6.56704	0.0880409	0.20289	0.0182965	0	3840.64	3763.04	4627.83	4217.2	4346.62	4686.29	Hnrnpd	heterogeneous nuclear ribonucleoprotein D [Source:MGI Symbol;Acc:MGI:101947]
ENSMUSG00000000579	-0.474102	5.37344	0.0263937	0.0854605	0.0320782	0	2046	1936.36	1583.74	1592	2080.4	1656	Dynlt1c	dynein light chain Tctex-type 1C [Source:MGI Symbol;Acc:MGI:3807476]
ENSMUSG00000000581	-0.00524227	4.87238	0.981787	0.992464	0.0394424	0	1407.61	917.533	1035.82	1346.03	1620.5	1535.66	C1d	C1D nuclear receptor co-repressor [Source:MGI Symbol;Acc:MGI:1927354]
ENSMUSG00000000594	0.293939	5.35044	0.0700825	0.172907	0.0182981	0	1288.95	1464.39	1570.24	2363.79	1967.54	2617.48	Gm2a	GM2 ganglioside activator protein [Source:MGI Symbol;Acc:MGI:95762]
ENSMUSG00000000600	-0.491552	6.24576	0.00184308	0.0119683	0.017537	-1	2804.31	3857.84	3879.48	2922.19	3376.82	3439.37	Krit1	KRIT1	ankyrin repeat containing [Source:MGI Symbol;Acc:MGI:1930618]
ENSMUSG00000000605	-0.496793	6.12905	0.00125104	0.00885075	0.0166467	-1	2796.19	3284.95	3616.95	2774.61	3104.03	3072.08	Clcn4-2	chloride channel 4-2 [Source:MGI Symbol;Acc:MGI:104571]
ENSMUSG00000042371	5.25076	4.26711	2.36539e-33	2.13413e-30	0.0901561	1	31.2174	44.6781	39.9219	1778.92	755.257	3380.92	Slc5a10	solute carrier family 5 (sodium/glucose cotransporter)	immunoglobulin domain (Ig)	TM domain	and short cytoplasmic domain [Source:MGI Symbol;Acc:MGI:1340055]
ENSMUSG00000000628	0.651467	1.66592	0.142947	0.283162	0.132696	0	38	81.7815	182.5	148.219	156.881	291.146	Hk2	hexokinase 2 [Source:MGI Symbol;Acc:MGI:1315197]
ENSMUSG00000000631	0.220382	7.62552	0.198601	0.355775	0.020998	0	6002.17	7738.7	7887.44	12030.2	9898.94	10774.1	Myo18a	myosin XVIIIA [Source:MGI Symbol;Acc:MGI:2667185]
ENSMUSG00000022809	5.21367	1.96425	3.72033e-20	1.00109e-17	0.134739	1	16	4	2	386.676	256.671	509.976	Nr1i2	nuclear receptor subfamily 1
ENSMUSG00000000686	-0.319024	4.67151	0.116917	0.246504	0.0286911	0	761.227	1404.08	1218.46	1192.26	1195.32	1092.7	Abhd15	abhydrolase domain containing 15 [Source:MGI Symbol;Acc:MGI:1914727]
ENSMUSG00000057173	5.16105	1.38047	2.75305e-21	9.3836e-19	0.11978	1	0	6.85627	9.48	217.987	175.538	371.273	Rfx8	regulatory factor X 8 [Source:MGI Symbol;Acc:MGI:3588206]
ENSMUSG00000000708	-0.221818	5.82333	0.170848	0.319219	0.0183993	0	1781.62	2566.86	2956.01	2572.72	2775.49	2702.91	Kat2b	K(lysine) acetyltransferase 2B [Source:MGI Symbol;Acc:MGI:1343094]
ENSMUSG00000000711	0.0164434	6.79325	0.916193	0.957645	0.0172345	0	3477.79	4671.86	4976.15	5659.13	5397.64	6169.59	Rab5b	RAB5B	member RAS oncogene family [Source:MGI Symbol;Acc:MGI:105938]
ENSMUSG00000000732	0.781516	0.55163	0.0758994	0.183007	0.121757	0	18	51	57.6029	127.138	70.5867	74.6207	Icosl	icos ligand [Source:MGI Symbol;Acc:MGI:1354701]
ENSMUSG00000000738	-0.393036	5.87961	0.00996435	0.0421725	0.0162981	-1	2298.2	2655.97	2955.43	2608.21	2498.39	2745.23	Spg7	spastic paraplegia 7 homolog (human) [Source:MGI Symbol;Acc:MGI:2385906]
ENSMUSG00000000740	-0.632918	7.20412	0.00248111	0.0148537	0.031056	-1	8174.87	5721.66	6790.42	5549.8	5938.03	6370.71	Rpl13	ribosomal protein L13 [Source:MGI Symbol;Acc:MGI:105922]
ENSMUSG00000000743	-0.187827	6.17003	0.222768	0.384633	0.0167466	0	2740.78	2863.3	3455.66	3183.36	3362.98	3867.51	Chmp1a	charged multivesicular body protein 1A [Source:MGI Symbol;Acc:MGI:1920159]
ENSMUSG00000000751	0.111947	6.38775	0.502622	0.659753	0.0197097	0	2989.07	3044.36	3431.51	4778.81	4097.03	4518.11	Rpa1	replication protein A1 [Source:MGI Symbol;Acc:MGI:1915525]
ENSMUSG00000031635	5.11668	3.70332	1.6068e-39	2.46451e-36	0.0702629	1	8.7351	40.8392	38.4811	1195.3	931.415	1801.91	Anxa10	annexin A10 [Source:MGI Symbol;Acc:MGI:1347090]	clade F	member 1 [Source:MGI Symbol;Acc:MGI:108080]
ENSMUSG00000000759	-0.225047	5.5006	0.159394	0.304495	0.0178688	0	1745.11	1927.1	2078.24	2097.05	2169.23	2161.55	Tubgcp3	tubulin	gamma complex associated protein 3 [Source:MGI Symbol;Acc:MGI:2183752]
ENSMUSG00000000776	-0.0377295	5.03068	0.831759	0.904982	0.0219724	0	1263.25	1140.8	1489.04	1536.12	1521.13	1938.48	Polr3d	polymerase (RNA) III (DNA directed) polypeptide D [Source:MGI Symbol;Acc:MGI:1914315]
ENSMUSG00000000782	1.41073	0.776897	0.0207116	0.0717748	0.234663	0	12.8853	65.1146	31.1608	214.697	101.884	43.4884	Tcf7	transcription factor 7	T cell specific [Source:MGI Symbol;Acc:MGI:98507]
ENSMUSG00000000787	-0.41944	8.20692	0.0190822	0.0676722	0.0228712	0	9932.76	14142.4	16462.1	11768.4	14389.9	12765.4	Ddx3x	DEAD/H (Asp-Glu-Ala-Asp/His) box polypeptide 3	X-linked [Source:MGI Symbol;Acc:MGI:103064]
ENSMUSG00000022468	5.079	3.34697	8.0729e-25	3.86944e-22	0.114719	1	22	27.2583	18	695.476	469.86	1956.04	Endou	endonuclease	member 5 [Source:MGI Symbol;Acc:MGI:2149330]
ENSMUSG00000000794	0.335062	5.25068	0.14448	0.285204	0.0372318	0	721.032	1831.18	1520.81	2274.13	2141.66	2109.56	Kcnn3	potassium intermediate/small conductance calcium-activated channel	subfamily N	member 3 [Source:MGI Symbol;Acc:MGI:2153183]
ENSMUSG00000000804	0.195189	5.76578	0.275966	0.444778	0.0226874	0	1290.19	2302.46	2531.06	2796.7	2866.96	3316.31	Usp32	ubiquitin specific peptidase 32 [Source:MGI Symbol;Acc:MGI:2144475]
ENSMUSG00000000811	0.684494	2.82682	0.0132674	0.052038	0.0505101	0	216	177.344	240.142	446.304	383.447	514.221	Txnrd3	thioredoxin reductase 3 [Source:MGI Symbol;Acc:MGI:2386711]
ENSMUSG00000000823	-0.0342004	6.39713	0.830512	0.904299	0.0179487	0	2711.26	3744.21	3670.56	3966.51	4328.42	4562.44	Znf512b	zinc finger protein 512B [Source:MGI Symbol;Acc:MGI:2685478]
ENSMUSG00000000826	-0.56217	6.89909	0.0011928	0.0085372	0.0213197	-1	3986.64	5874.4	7274.2	4272.72	4958.94	5704.48	Dnajc5	DnaJ (Hsp40) homolog	subfamily C	member 5 [Source:MGI Symbol;Acc:MGI:892995]
ENSMUSG00000000827	0.148217	5.75954	0.370874	0.539856	0.0191814	0	1986.05	1916.4	2116.25	2597.01	2854.58	3366.53	Tpd52l2	tumor protein D52-like 2 [Source:MGI Symbol;Acc:MGI:1913564]
ENSMUSG00000000838	-0.28407	5.8186	0.0728514	0.177674	0.0175859	0	1870.37	2579.35	2959.08	2329.13	2700.58	2833.57	Fmr1	fragile X mental retardation syndrome 1 [Source:MGI Symbol;Acc:MGI:95564]
ENSMUSG00000000861	0.208658	3.23881	0.411134	0.577947	0.043594	0	253.988	374.787	414.714	590.225	457.701	501.012	Bcl11a	B cell CLL/lymphoma 11A (zinc finger protein) [Source:MGI Symbol;Acc:MGI:106190]
ENSMUSG00000031027	4.91299	1.15899	2.94763e-20	8.22012e-18	0.11296	1	2	12	2	239.894	165.525	234.828	Stk33	serine/threonine kinase 33 [Source:MGI Symbol;Acc:MGI:2152419]
ENSMUSG00000000881	-0.311905	5.3211	0.0675955	0.168527	0.0203237	0	1640.96	1665.93	1900.94	1898.49	1875.19	1700.64	Dlg3	discs	large homolog 3 (Drosophila) [Source:MGI Symbol;Acc:MGI:1888986]
ENSMUSG00000000884	0.100415	2.29005	0.727148	0.836747	0.0536866	0	145.801	206.438	203.987	242.122	251.684	281.243	Gnb1l	guanine nucleotide binding protein (G protein)	beta polypeptide 1-like [Source:MGI Symbol;Acc:MGI:1338057]
ENSMUSG00000078307	4.85898	3.99417	1.24263e-47	3.17658e-44	0.0535032	1	26	54	46	2026.77	984.704	1716.37	AI593442	expressed sequence AI593442 [Source:MGI Symbol;Acc:MGI:2143099]
ENSMUSG00000000902	0.231391	5.87094	0.13716	0.275682	0.0169949	0	1866.96	1998.56	2514.18	3162.23	2918.53	3700.02	Smarcb1	SWI/SNF related	matrix associated	actin dependent regulator of chromatin	subfamily b	member 1 [Source:MGI Symbol;Acc:MGI:1328366]
ENSMUSG00000000915	-0.592127	7.15297	0.000312001	0.00297419	0.0191188	-1	6280.23	6114.33	7803.74	5543.11	5530.44	6485.66	Hip1r	huntingtin interacting protein 1 related [Source:MGI Symbol;Acc:MGI:1352504]
ENSMUSG00000000916	-0.164704	3.56133	0.464063	0.62723	0.0342091	0	431.005	508.318	530.599	522.728	522.834	675.602	Nsun5	NOL1/NOP2/Sun domain family	member 5 [Source:MGI Symbol;Acc:MGI:2140844]
ENSMUSG00000034730	4.82597	1.43246	1.49674e-20	4.33151e-18	0.109682	1	12	4	4	274.149	176.887	330.407	Adgrb1	adhesion G protein-coupled receptor B1 [Source:MGI Symbol;Acc:MGI:1933736]	mitochondrial [Source:MGI Symbol;Acc:MGI:1920210]
ENSMUSG00000000948	-0.186386	2.54258	0.562314	0.712026	0.0680418	0	141.88	285.918	319.552	207.338	331.879	296.967	Gm38393	predicted gene	38393 [Source:MGI Symbol;Acc:MGI:5613898]
ENSMUSG00000032226	4.80592	0.659884	1.49498e-15	2.41369e-13	0.143119	1	2	4	6	94	88	273.966	Gcnt3	glucosaminyl (N-acetyl) transferase 3
ENSMUSG00000000958	0.473733	1.9378	0.150479	0.29316	0.0705457	0	117.242	143.202	109.734	265.167	208.111	200.667	Slc7a7	solute carrier family 7 (cationic amino acid transporter	y+ system)	member 7 [Source:MGI Symbol;Acc:MGI:1337120]
ENSMUSG00000000959	0.21382	5.36151	0.203523	0.361008	0.0196476	0	1459.88	1472.1	1523.09	2222.61	2015.52	2592.05	Oxa1l	oxidase assembly 1-like [Source:MGI Symbol;Acc:MGI:1916339]
ENSMUSG00000000976	0.0425459	5.07156	0.801139	0.884337	0.0196714	0	997.591	1465.28	1485.07	1691.14	1596.94	1989.22	Heatr6	HEAT repeat containing 6 [Source:MGI Symbol;Acc:MGI:1919790]
ENSMUSG00000001016	-0.0711935	5.69151	0.663674	0.78996	0.0188528	0	2030	1909.41	2275.51	2340.99	2624.12	2820.82	Ilf2	interleukin enhancer binding factor 2 [Source:MGI Symbol;Acc:MGI:1915031]
ENSMUSG00000001017	-0.354527	6.69193	0.0277117	0.0884214	0.0183988	0	4350.53	4465.22	4808.18	4508.26	4583.31	4911.8	Chtop	chromatin target of PRMT1 [Source:MGI Symbol;Acc:MGI:1913761]
ENSMUSG00000001018	0.07387	5.32164	0.65294	0.781673	0.0185684	0	1474.66	1431.96	1668.93	1975.46	2103.3	2248.96	Snapin	SNAP-associated protein [Source:MGI Symbol;Acc:MGI:1333745]
ENSMUSG00000064036	4.72288	-0.387542	1.63047e-14	2.25299e-12	0.10541	1	2	2.3245	1.27095	69.2448	48.7885	87.6188	Mro	maestro [Source:MGI Symbol;Acc:MGI:2152817]
ENSMUSG00000030889	4.70995	0.819192	4.00977e-15	6.15019e-13	0.151414	1	1.33704	5.01987	8.25333	134.657	79.2103	296.074	Vwa3a	von Willebrand factor A domain containing 3A [Source:MGI Symbol;Acc:MGI:3041229]
ENSMUSG00000001029	0.0945403	1.53071	0.814046	0.893777	0.107296	0	61.2004	78.9409	198.741	147.727	121.664	186.034	Icam2	intercellular adhesion molecule 2 [Source:MGI Symbol;Acc:MGI:96394]
ENSMUSG00000001034	0.0550702	4.40519	0.782169	0.872883	0.0264803	0	744.182	830	870.572	922.96	1001.3	1432.97	Mapk7	mitogen-activated protein kinase 7 [Source:MGI Symbol;Acc:MGI:1346347]
ENSMUSG00000001036	0.16725	5.05986	0.314946	0.484517	0.019191	0	999.179	1332.8	1400.55	1888.62	1687.59	1856.55	Epn2	epsin 2 [Source:MGI Symbol;Acc:MGI:1333766]
ENSMUSG00000001039	-0.176824	4.34355	0.394854	0.562589	0.0298512	0	831.658	836.491	848.822	837.712	1123.61	968.861	B9d1	B9 protein domain 1 [Source:MGI Symbol;Acc:MGI:1351471]
ENSMUSG00000001052	0.423854	6.65009	0.018005	0.0648975	0.0227892	0	2329.31	3701.85	4300.15	5628.44	5047.58	7192.03	Sec24b	Sec24 related gene family	member B (S. cerevisiae) [Source:MGI Symbol;Acc:MGI:2139764]
ENSMUSG00000001053	0.443373	3.45274	0.0894892	0.205078	0.0466351	0	238.868	375.786	503.524	564.124	552.119	840.709	N4bp3	NEDD4 binding protein 3 [Source:MGI Symbol;Acc:MGI:2442218]
ENSMUSG00000001054	0.332268	4.98494	0.0484086	0.132125	0.0195608	0	967.194	1115.17	1230.08	1745.91	1630.93	2083.07	Rmnd5b	required for meiotic nuclear division 5 homolog B (S. cerevisiae) [Source:MGI Symbol;Acc:MGI:1913339]
ENSMUSG00000001056	-0.205105	3.58959	0.434061	0.600056	0.047442	0	585.626	457.772	436.476	534.504	567.903	620.767	Nhp2	NHP2 ribonucleoprotein [Source:MGI Symbol;Acc:MGI:1098547]
ENSMUSG00000001062	-0.179281	4.88375	0.299052	0.468461	0.0206006	0	1116.35	1197.16	1385.98	1448.56	1381.72	1430.25	Vps9d1	VPS9 domain containing 1 [Source:MGI Symbol;Acc:MGI:1914143]
ENSMUSG00000001065	-0.620139	4.28478	0.0014922	0.0100959	0.0260567	-1	884.849	936.264	946.45	782.062	707.868	884.155	Zfp276	zinc finger protein (C2H2 type) 276 [Source:MGI Symbol;Acc:MGI:1888495]
ENSMUSG00000001082	-0.1373	4.94709	0.424856	0.591543	0.0205379	0	1187.21	1197.23	1420.34	1382.05	1425.38	1739.55	Mfsd10	major facilitator superfamily domain containing 10 [Source:MGI Symbol;Acc:MGI:1915544]
ENSMUSG00000001089	0.0696122	5.22349	0.695582	0.81336	0.0222056	0	985.098	1536.83	1870.65	1748.25	1915.32	2259.52	Luzp1	leucine zipper protein 1 [Source:MGI Symbol;Acc:MGI:107629]
ENSMUSG00000079445	4.65393	1.47326	5.21612e-20	1.34147e-17	0.109711	1	8.94702	10.6667	3.85762	233.104	171.719	403.76	B3gnt7	UDP-GlcNAc:betaGal beta-1
ENSMUSG00000001100	0.00746041	5.51118	0.964551	0.984177	0.0177603	0	1614.32	1861.95	1880.34	2360.47	2221.63	2467.89	Poldip2	polymerase (DNA-directed)	delta interacting protein 2 [Source:MGI Symbol;Acc:MGI:1915061]
ENSMUSG00000001105	-0.717508	6.38673	0.000639483	0.00527617	0.0311561	-1	4625.72	3519.92	3879.1	2858.97	3703.95	3176.78	Ift20	intraflagellar transport 20 [Source:MGI Symbol;Acc:MGI:1915585]
ENSMUSG00000021852	4.62236	1.39452	4.44675e-25	2.27347e-22	0.0801934	1	5.30362	9.90305	8	268.013	194.226	292.559	Slc35f4	solute carrier family 35	type VI	alpha 1 [Source:MGI Symbol;Acc:MGI:88459]
ENSMUSG00000001120	0.203556	5.72869	0.184819	0.33823	0.0164655	0	1684.81	2031.68	2108.92	2885.8	2662.3	3223.06	Pcbp3	poly(rC) binding protein 3 [Source:MGI Symbol;Acc:MGI:1890470]
ENSMUSG00000050359	4.49328	6.32606	3.02346e-06	6.10986e-05	0.482624	1	14	55	839	6722.72	3321.01	14344.7	Sprr1a	small proline-rich protein 1A [Source:MGI Symbol;Acc:MGI:106660]	galactose binding	soluble 9 [Source:MGI Symbol;Acc:MGI:109496]
ENSMUSG00000001127	-0.0584037	7.69953	0.719948	0.831831	0.0189561	0	7291	8631.53	9157.12	10552.5	10186.2	10646.5	Araf	v-raf murine sarcoma 3611 viral oncogene homolog [Source:MGI Symbol;Acc:MGI:88065]
ENSMUSG00000001128	-0.176521	2.62508	0.569322	0.717582	0.0639384	0	220.43	320.257	223.819	345.057	293.088	242.329	Cfp	complement factor properdin [Source:MGI Symbol;Acc:MGI:97545]
ENSMUSG00000022044	4.44433	2.45724	2.02072e-15	3.19524e-13	0.154667	1	26	10	18	462.88	199.35	974.092	Stmn4	stathmin-like 4 [Source:MGI Symbol;Acc:MGI:1931224]
ENSMUSG00000001134	-0.358399	3.9349	0.131987	0.268313	0.0390546	0	724.612	642.573	621.946	591.454	789.424	679.015	Uxt	ubiquitously expressed transcript [Source:MGI Symbol;Acc:MGI:1277988]
ENSMUSG00000001138	-0.0594209	5.00931	0.726628	0.836588	0.0197296	0	1022.21	1377.68	1514.65	1593.11	1606.73	1657.84	Cnnm3	cyclin M3 [Source:MGI Symbol;Acc:MGI:2151055]
ENSMUSG00000063873	4.41273	2.56777	9.43983e-32	6.89467e-29	0.0659414	1	14.596	18.8512	28.9601	678.871	393.862	650.798	Slc24a3	solute carrier family 24 (sodium/potassium/calcium exchanger)	mannose-binding 2-like [Source:MGI Symbol;Acc:MGI:2443010]
ENSMUSG00000001150	0.142785	5.78497	0.357109	0.526971	0.0168675	0	1614.98	2246.98	2382.57	2970.85	2840.01	3111.43	Mcm3ap	minichromosome maintenance deficient 3 (S. cerevisiae) associated protein [Source:MGI Symbol;Acc:MGI:1930089]
ENSMUSG00000001151	-0.270239	5.05968	0.120889	0.252615	0.0210495	0	1039.73	1645.39	1677.35	1437.08	1589.58	1636.85	Pcnt	pericentrin (kendrin) [Source:MGI Symbol;Acc:MGI:102722]
ENSMUSG00000001156	-0.127793	4.94582	0.476769	0.636993	0.0222224	0	959.48	1298.32	1594.96	1480.35	1592.74	1452.42	Mxd1	MAX dimerization protein 1 [Source:MGI Symbol;Acc:MGI:96908]
ENSMUSG00000001157	-0.515269	4.20468	0.00900983	0.039137	0.0265974	-1	808.624	842.223	894.471	748.378	810.586	775.233	Gmcl1	germ cell-less homolog 1 (Drosophila) [Source:MGI Symbol;Acc:MGI:1345156]
ENSMUSG00000001158	-0.190407	4.8916	0.428041	0.594198	0.0407285	0	1550.2	1016.45	1043.54	1375.31	1393.8	1506.35	Snrnp27	small nuclear ribonucleoprotein 27 (U4/U6.U5) [Source:MGI Symbol;Acc:MGI:1913868]
ENSMUSG00000000223	4.38706	1.42076	1.42249e-16	2.6936e-14	0.128908	1	6	11.7867	10	315.427	107.384	346	Drp2	dystrophin related protein 2 [Source:MGI Symbol;Acc:MGI:107432]
ENSMUSG00000001173	-0.0619107	7.06718	0.718243	0.830488	0.0209025	0	4015.9	5802.62	6592.68	6205.2	7349.65	6645.87	Ocrl	oculocerebrorenal syndrome of Lowe [Source:MGI Symbol;Acc:MGI:109589]
ENSMUSG00000001175	-0.113639	9.46514	0.505811	0.662409	0.0209437	0	26537.4	27326.3	32879	32484.5	37454.3	34628.7	Calm1	calmodulin 1 [Source:MGI Symbol;Acc:MGI:88251]
ENSMUSG00000001211	-0.395349	7.17692	0.0194362	0.0685024	0.0203605	0	5521.3	6796.69	7156.24	6673.73	6601.82	5913.27	Agpat3	1-acylglycerol-3-phosphate O-acyltransferase 3 [Source:MGI Symbol;Acc:MGI:1336186]
ENSMUSG00000003273	4.37652	3.72508	1.12774e-32	9.10381e-30	0.0682783	1	54.8511	34.1882	51.1162	1102.32	791.716	2048.88	Car11	carbonic anhydrase 11 [Source:MGI Symbol;Acc:MGI:1336193]	transmembrane domain (TM)	and cytoplasmic domain	(semaphorin) 6B [Source:MGI Symbol;Acc:MGI:1202889]
ENSMUSG00000001228	0.785653	1.18535	0.0676475	0.168618	0.11794	0	44.7165	92.4643	56	213.305	93.0427	123.233	Uhrf1	ubiquitin-like	containing PHD and RING finger domains	1 [Source:MGI Symbol;Acc:MGI:1338889]
ENSMUSG00000001229	-0.262254	7.25771	0.100986	0.223061	0.0182187	0	5712.1	6624.43	7429.43	7366.92	6631.76	7467.13	Dpp9	dipeptidylpeptidase 9 [Source:MGI Symbol;Acc:MGI:2443967]
ENSMUSG00000001240	0.115427	6.23816	0.474758	0.635414	0.0183805	0	2663.4	2548.44	3342.06	3879.48	3701.5	4566.76	Ramp2	receptor (calcitonin) activity modifying protein 2 [Source:MGI Symbol;Acc:MGI:1859650]
ENSMUSG00000001247	-0.175843	6.06125	0.34551	0.514658	0.024606	0	2322.14	2478.62	3660.05	2606.43	2845.43	4335.41	Lsr	lipolysis stimulated lipoprotein receptor [Source:MGI Symbol;Acc:MGI:1927471]
ENSMUSG00000001248	0.065446	7.0343	0.673904	0.79725	0.0171779	0	4331.85	5142.36	5706.88	6508.82	6506.78	7726.04	Gramd1a	GRAM domain containing 1A [Source:MGI Symbol;Acc:MGI:105490]
ENSMUSG00000038580	4.34273	1.34025	1.58488e-18	3.62819e-16	0.10742	1	10	4.81772	11.8671	208.351	151.453	369.623	Sct	secretin [Source:MGI Symbol;Acc:MGI:99466]
ENSMUSG00000001270	-0.723321	6.10817	0.00547722	0.0270998	0.0478476	-1	4215.05	2842.91	2739.79	3285.57	2449.02	2222.66	Ckb	creatine kinase	brain [Source:MGI Symbol;Acc:MGI:88407]
ENSMUSG00000001280	-0.141152	6.04574	0.475812	0.636214	0.0276695	0	1607.95	3336.5	3453.62	3086.26	3174.72	3437.54	Sp1	trans-acting transcription factor 1 [Source:MGI Symbol;Acc:MGI:98372]
ENSMUSG00000001281	0.992143	0.573992	0.0937685	0.211659	0.223833	0	16.5535	72.2614	25.9476	164.758	82.2689	39.7293	Itgb7	integrin beta 7 [Source:MGI Symbol;Acc:MGI:96616]
ENSMUSG00000001285	0.2195	4.91025	0.21032	0.36978	0.021166	0	1048.15	1048.11	1162.84	1660.57	1564.5	1761.63	Myg1	melanocyte proliferating gene 1 [Source:MGI Symbol;Acc:MGI:1929864]
ENSMUSG00000072849	4.27286	0.380944	6.01527e-14	7.38098e-12	0.13332	1	2	8	4	169.4	66	121.5	Serpina1e	serine (or cysteine) peptidase inhibitor	gamma [Source:MGI Symbol;Acc:MGI:97858]
ENSMUSG00000001289	-0.318579	6.65883	0.169108	0.317117	0.0382701	0	5511.65	3442.03	3862.92	4290.94	4592.29	5012.51	Pfdn5	prefoldin 5 [Source:MGI Symbol;Acc:MGI:1928753]
ENSMUSG00000001300	0.321643	3.7575	0.159818	0.304924	0.0358411	0	330.785	472.957	641.612	668.042	761.033	891.703	Efnb2	ephrin B2 [Source:MGI Symbol;Acc:MGI:105097]
ENSMUSG00000001305	0.147851	3.60242	0.581506	0.727321	0.0484426	0	528.732	388.252	405.458	680.804	630.558	647.027	Rrp15	ribosomal RNA processing 15 homolog (S. cerevisiae) [Source:MGI Symbol;Acc:MGI:1914473]
ENSMUSG00000001313	-0.259238	2.39717	0.373546	0.542505	0.055241	0	213.166	235.258	220.041	213.008	265.387	256.757	Rnd2	Rho family GTPase 2 [Source:MGI Symbol;Acc:MGI:1338755]
ENSMUSG00000001323	0.079666	4.86562	0.64194	0.77309	0.020034	0	1011.58	1110.87	1217.64	1517.6	1447.94	1655.49	Srr	serine racemase [Source:MGI Symbol;Acc:MGI:1351636]
ENSMUSG00000029830	4.26886	1.79019	3.08937e-19	7.6427e-17	0.106927	1	8	17.3054	14	381.501	161.17	455.413	Svopl	SV2 related protein homolog (rat)-like [Source:MGI Symbol;Acc:MGI:2444335]
ENSMUSG00000027863	4.11253	1.62934	1.11177e-09	5.81991e-08	0.232166	1	0	26	14.1479	347.699	144.261	392	Cd2	CD2 antigen [Source:MGI Symbol;Acc:MGI:88320]
ENSMUSG00000001348	0.596714	3.15371	0.0779096	0.186192	0.0785217	0	225.255	368.055	235.972	743.645	523.09	349.734	Acp5	acid phosphatase 5	tartrate resistant [Source:MGI Symbol;Acc:MGI:87883]
ENSMUSG00000001366	-0.338469	5.5354	0.0351343	0.105067	0.0180299	0	1848.87	2047.24	2208.93	2126.08	2091.96	2084.55	Fbxo9	f-box protein 9 [Source:MGI Symbol;Acc:MGI:1918788]
ENSMUSG00000001376	0.117842	5.74783	0.474035	0.634912	0.0189694	0	1860.38	2051.15	2154.47	2825.11	3033.77	2733.16	Ccdc132	coiled-coil domain containing 132 [Source:MGI Symbol;Acc:MGI:1920538]
ENSMUSG00000001025	3.98168	5.86148	2.024e-50	6.20883e-47	0.0396768	1	231.16	276.677	311.889	5588.84	3230.32	8306.58	S100a6	S100 calcium binding protein A6 (calcyclin) [Source:MGI Symbol;Acc:MGI:1339467]
ENSMUSG00000001383	-0.119322	5.6247	0.530557	0.683925	0.0256203	0	2234.3	1788.56	1923.31	2332.38	2344.56	2625.94	Zmat2	zinc finger	matrin type 2 [Source:MGI Symbol;Acc:MGI:1913742]
ENSMUSG00000001403	-0.904888	1.25104	0.111256	0.237897	0.21267	0	30	221	125	94.0221	111.188	41.5	Ube2c	ubiquitin-conjugating enzyme E2C [Source:MGI Symbol;Acc:MGI:1915862]
ENSMUSG00000001415	-0.443555	5.91995	0.00448699	0.0233372	0.0170913	-1	2316.56	2834.32	3127.65	2279.87	2539.66	3140.6	Smg5	Smg-5 homolog	nonsense mediated mRNA decay factor (C. elegans) [Source:MGI Symbol;Acc:MGI:2447364]
ENSMUSG00000072573	3.89591	0.262265	5.31985e-12	4.58404e-10	0.13275	1	10.6551	1.11258	4	117.793	80.9315	125.065	Gm10369	predicted gene 10369 [Source:MGI Symbol;Acc:MGI:3642774]	subunit 3 (gamma) [Source:MGI Symbol;Acc:MGI:104708]
ENSMUSG00000001418	0.125379	6.56228	0.460168	0.623228	0.0203984	0	3514.08	3253.25	3828.95	4911.54	4488.82	5875.02	Glmp	glycosylated lysosomal membrane protein [Source:MGI Symbol;Acc:MGI:1913318]
ENSMUSG00000001419	-0.213128	7.33902	0.194384	0.350595	0.0192316	0	5199.69	7290.32	8313.02	7781.94	7105.14	8273.54	Mef2d	myocyte enhancer factor 2D [Source:MGI Symbol;Acc:MGI:99533]
ENSMUSG00000001420	-0.323304	0.70742	0.404186	0.571532	0.0927782	0	80.6642	54.4267	71.2062	86.3193	60.4053	71.8088	Tmem79	transmembrane protein 79 [Source:MGI Symbol;Acc:MGI:1919163]
ENSMUSG00000001424	-0.205804	8.16066	0.209742	0.368967	0.0192668	0	9746.93	12178.5	14638.6	13349.3	13454.4	14195.4	Snd1	staphylococcal nuclease and tudor domain containing 1 [Source:MGI Symbol;Acc:MGI:1929266]
ENSMUSG00000066438	3.8919	1.84145	2.04127e-21	7.11568e-19	0.0800326	1	14	19.8658	18	310.289	225.531	487.434	Plekhd1	pleckstrin homology domain containing	type XVIII	alpha 1 [Source:MGI Symbol;Acc:MGI:88451]
ENSMUSG00000022525	3.88502	1.94616	9.49188e-23	3.73299e-20	0.0749451	1	18	16	22	362	248	487.762	Hrasls	HRAS-like suppressor [Source:MGI Symbol;Acc:MGI:1351473]	member 1 [Source:MGI Symbol;Acc:MGI:103182]
ENSMUSG00000001440	0.0062964	7.87541	0.971535	0.987764	0.0222731	0	6684.98	9417.14	12099.6	10924.4	11363	14210.2	Kpnb1	karyopherin (importin) beta 1 [Source:MGI Symbol;Acc:MGI:107532]
ENSMUSG00000001441	-0.0929692	7.12734	0.572671	0.719949	0.0193229	0	4286.65	5815.83	7203.89	6634.92	6411.33	7902.79	Npepps	aminopeptidase puromycin sensitive [Source:MGI Symbol;Acc:MGI:1101358]
ENSMUSG00000001445	-0.0586822	5.7818	0.711864	0.826163	0.0177259	0	2095.63	2029.14	2482.59	2700.67	2660.92	2956.11	Mrpl10	mitochondrial ribosomal protein L10 [Source:MGI Symbol;Acc:MGI:1333801]
ENSMUSG00000001467	-0.0877844	6.42193	0.614664	0.752531	0.0214993	0	2809.12	3600.65	4113.5	4213.56	4726.99	3806.36	Cyp51	cytochrome P450	family 51 [Source:MGI Symbol;Acc:MGI:106040]
ENSMUSG00000001472	-0.287432	8.29625	0.075053	0.181543	0.018653	0	11299.1	13800.8	16004.3	13859.3	14226.6	15656.8	Tcf25	transcription factor 25 (basic helix-loop-helix) [Source:MGI Symbol;Acc:MGI:1914105]
ENSMUSG00000001473	0.211916	4.76135	0.274856	0.443598	0.0262384	0	696.297	964.881	1369.37	1337.63	1364.06	1812.54	Tubb6	tubulin	beta 6 class V [Source:MGI Symbol;Acc:MGI:1915201]
ENSMUSG00000001482	0.0511081	5.57017	0.745752	0.849082	0.0172146	0	1520.85	1946.17	2070.9	2275.07	2297.38	2920.39	Def8	differentially expressed in FDCP 8 [Source:MGI Symbol;Acc:MGI:1346331]
ENSMUSG00000001493	-0.210811	2.59812	0.453428	0.616942	0.0517399	0	238.34	217.291	307.82	251.855	271.967	341.682	Meox1	mesenchyme homeobox 1 [Source:MGI Symbol;Acc:MGI:103220]
ENSMUSG00000001504	-0.334951	4.8946	0.0978456	0.218228	0.0286043	0	1302.03	1185.29	1396.82	1017.91	1556.38	1491.83	Irx2	Iroquois related homeobox 2 (Drosophila) [Source:MGI Symbol;Acc:MGI:1197526]
ENSMUSG00000034353	3.88373	4.57347	1.54587e-42	2.96381e-39	0.0436859	1	102	145.717	106	2045.58	1525.57	3397.59	Ramp1	receptor (calcitonin) activity modifying protein 1 [Source:MGI Symbol;Acc:MGI:1858418]	type I	alpha 1 [Source:MGI Symbol;Acc:MGI:88467]
ENSMUSG00000036198	3.85445	6.08219	1.16066e-36	1.3694e-33	0.052652	1	233.243	402.465	415.993	6170.42	3461.34	10302.4	Arhgap36	Rho GTPase activating protein 36 [Source:MGI Symbol;Acc:MGI:1922654]
ENSMUSG00000001517	-0.0876838	1.05689	0.826825	0.902301	0.0947465	0	52	121.536	77.2404	118.322	82.1457	104.057	Foxm1	forkhead box M1 [Source:MGI Symbol;Acc:MGI:1347487]
ENSMUSG00000001518	0.0606453	5.05143	0.717551	0.829875	0.0192838	0	1143.61	1191.07	1505.39	1768.45	1629.38	1819.68	Itfg2	integrin alpha FG-GAP repeat containing 2 [Source:MGI Symbol;Acc:MGI:1915450]
ENSMUSG00000001520	0.334732	1.61053	0.330192	0.499802	0.0759889	0	64.4485	108.221	149.643	177.118	173.003	165.006	Nrip2	nuclear receptor interacting protein 2 [Source:MGI Symbol;Acc:MGI:1891884]
ENSMUSG00000001521	0.195013	5.44147	0.215369	0.375677	0.0172501	0	1312.81	1664.5	1835.92	2331.15	2110.38	2737.46	Tulp3	tubby-like protein 3 [Source:MGI Symbol;Acc:MGI:1329045]
ENSMUSG00000001524	0.288097	3.44801	0.20997	0.369282	0.0354775	0	337.14	391.748	428.787	617.738	567.126	660.274	Gtf2h4	general transcription factor II H	polypeptide 4 [Source:MGI Symbol;Acc:MGI:1338799]
ENSMUSG00000001525	0.425896	7.25711	0.0142338	0.0548333	0.0214878	0	3988.98	4869.72	6803.8	8615.1	7842.58	10753.9	Tubb5	tubulin	beta 5 class I [Source:MGI Symbol;Acc:MGI:107812]
ENSMUSG00000039109	3.82439	0.130975	6.35249e-11	4.46947e-09	0.148657	1	0	10	6	126	92	72	F13a1	coagulation factor XIII
ENSMUSG00000005883	3.82398	-0.46156	7.29566e-11	5.10963e-09	0.123895	1	0	8	2	64.1854	55.4295	68.7639	Spo11	SPO11 meiotic protein covalently bound to DSB homolog (S. cerevisiae) [Source:MGI Symbol;Acc:MGI:1349669]
ENSMUSG00000001555	0.5372	1.98558	0.100083	0.221735	0.0703756	0	94.7483	104.102	185.25	216.66	197.977	305.082	Fkbp10	FK506 binding protein 10 [Source:MGI Symbol;Acc:MGI:104769]
ENSMUSG00000001558	0.632843	0.12843	0.163187	0.309045	0.115055	0	42.3354	25.6247	25.5022	66	46	85.192	Klhl10	kelch-like 10 [Source:MGI Symbol;Acc:MGI:2181067]
ENSMUSG00000001566	-0.334934	4.49062	0.0791901	0.18843	0.0251025	0	950.007	987.227	998.312	934.84	1073.05	1054.34	Mnx1	motor neuron and pancreas homeobox 1 [Source:MGI Symbol;Acc:MGI:109160]
ENSMUSG00000001569	0.0725458	5.37377	0.641678	0.772957	0.0168468	0	1281.23	1722.21	1800.2	2104.07	2071.89	2388.99	Nom1	nucleolar protein with MIF4G domain 1 [Source:MGI Symbol;Acc:MGI:1861749]
ENSMUSG00000001576	-0.341205	7.27888	0.0493883	0.133882	0.0214828	0	5339.5	6633.26	8823.33	6310.4	6241.2	8752.94	Ergic1	endoplasmic reticulum-golgi intermediate compartment (ERGIC) 1 [Source:MGI Symbol;Acc:MGI:1914708]
ENSMUSG00000001583	0.0601262	4.23386	0.75805	0.857889	0.0253638	0	651.738	728.871	789.307	952.605	853.666	1166.04	Tnk1	tyrosine kinase	non-receptor	1 [Source:MGI Symbol;Acc:MGI:1930958]
ENSMUSG00000001588	0.959676	0.397216	0.123556	0.256679	0.250131	0	9.21752	67.7523	26.8502	151.167	59.1358	40.649	Acap1	ArfGAP with coiled-coil	ankyrin repeat and PH domains 1 [Source:MGI Symbol;Acc:MGI:2388270]
ENSMUSG00000001604	-0.140314	0.110933	0.75889	0.858318	0.0954525	0	33	35.9559	61.8514	53.3678	55.7372	42.1722	Tcea3	transcription elongation factor A (SII)	3 [Source:MGI Symbol;Acc:MGI:1196908]
ENSMUSG00000040966	3.8221	-0.242394	2.70812e-10	1.61623e-08	0.145393	1	6	0	5.54667	62.3269	47.1498	115.169	Slc22a2	solute carrier family 22 (organic cation transporter)
ENSMUSG00000001627	-0.266733	5.49272	0.110501	0.236613	0.0195393	0	1623.16	1807.63	2426.89	1755.47	2141	2436.31	Ifrd1	interferon-related developmental regulator 1 [Source:MGI Symbol;Acc:MGI:1316717]
ENSMUSG00000001630	0.385033	5.10802	0.0219615	0.0749849	0.0195456	0	1037.95	1158.32	1339.81	1720.01	1908.6	2430.11	Stk38l	serine/threonine kinase 38 like [Source:MGI Symbol;Acc:MGI:1922250]
ENSMUSG00000001632	-0.0843175	5.27704	0.615009	0.752647	0.0193957	0	1148.4	1716.31	1915.91	1958.93	1726.67	2129.42	Brpf1	bromodomain and PHD finger containing	1 [Source:MGI Symbol;Acc:MGI:1926033]
ENSMUSG00000001642	-0.395566	5.01692	0.0293565	0.0922305	0.0229435	0	1446.33	1329.63	1528.15	1259.74	1521.68	1534.21	Akr1b3	aldo-keto reductase family 1	member B3 (aldose reductase) [Source:MGI Symbol;Acc:MGI:1353494]
ENSMUSG00000001663	0.357963	5.79635	0.108554	0.233979	0.0351392	0	2241.26	1765.39	1579.32	3432.81	3248.61	2887.86	Gstt1	glutathione S-transferase	theta 1 [Source:MGI Symbol;Acc:MGI:107379]
ENSMUSG00000001665	0.901856	0.0426786	0.0362163	0.107178	0.105269	0	14.0988	29.2736	38.7328	52.1533	53.9	91.6873	Gstt3	glutathione S-transferase	theta 3 [Source:MGI Symbol;Acc:MGI:2143526]
ENSMUSG00000001666	0.0414117	4.53655	0.835635	0.908039	0.0263964	0	915.762	769.932	989.293	1183.76	1102.47	1349	Ddt	D-dopachrome tautomerase [Source:MGI Symbol;Acc:MGI:1298381]
ENSMUSG00000001670	-0.0419376	5.57423	0.870678	0.930092	0.0469885	0	2153.49	1847.55	1554.76	2708.55	2755.81	1674.73	Tat	tyrosine aminotransferase [Source:MGI Symbol;Acc:MGI:98487]
ENSMUSG00000001672	0.360489	5.3009	0.0226552	0.0764207	0.0173326	0	1177.35	1431.98	1468.39	2204.99	2058.7	2590.94	Marveld3	MARVEL (membrane-associating) domain containing 3 [Source:MGI Symbol;Acc:MGI:1920858]
ENSMUSG00000001674	0.0439902	5.42973	0.79348	0.880208	0.0192995	0	1610.91	1596.89	1770.73	2264.84	1983.73	2515.3	Ddx18	DEAD (Asp-Glu-Ala-Asp) box polypeptide 18 [Source:MGI Symbol;Acc:MGI:1914192]
ENSMUSG00000001687	-0.393227	7.99802	0.0184636	0.0660128	0.0198862	0	9637.76	11044.6	13857.7	10239.2	11942.6	11934.6	Ubl3	ubiquitin-like 3 [Source:MGI Symbol;Acc:MGI:1344373]
ENSMUSG00000045932	3.77224	5.40594	5.00623e-11	3.60496e-09	0.186628	1	54.56	214.883	463.786	1833.76	2549.14	8260.15	Ifit2	interferon-induced protein with tetratricopeptide repeats 2 [Source:MGI Symbol;Acc:MGI:99449]
ENSMUSG00000001707	0.122633	3.75129	0.603639	0.744679	0.0374626	0	493.724	464.738	551.063	553.122	727.36	895.664	Eef1e1	eukaryotic translation elongation factor 1 epsilon 1 [Source:MGI Symbol;Acc:MGI:1913393]
ENSMUSG00000001729	-0.451853	7.2898	0.00473792	0.0243126	0.0181958	-1	6169.94	6923.37	8352.48	6510.11	6862.31	7009.88	Akt1	thymoma viral proto-oncogene 1 [Source:MGI Symbol;Acc:MGI:87986]
ENSMUSG00000001741	0.811331	0.0940913	0.132886	0.269521	0.176971	0	7	47.1652	36.0665	86.1716	68.7983	40.667	Il16	interleukin 16 [Source:MGI Symbol;Acc:MGI:1270855]
ENSMUSG00000091475	3.75077	0.245518	8.18158e-12	6.82006e-10	0.128943	1	4	4	10	93	59.6637	170	2810468N07Rik	RIKEN cDNA 2810468N07 gene [Source:MGI Symbol;Acc:MGI:1920084]	immune regulator 1	ATPase	H+ transporting	lysosomal V0 protein A3 [Source:MGI Symbol;Acc:MGI:1350931]
ENSMUSG00000034450	3.74449	1.55407	2.03403e-17	4.21594e-15	0.0935354	1	14	20	12.0593	312.884	171.06	337.932	Gulo	gulonolactone (L-) oxidase [Source:MGI Symbol;Acc:MGI:1353434]
ENSMUSG00000001755	0.182647	5.81098	0.229998	0.392928	0.0162011	0	1801.95	2026.91	2401.61	2870.92	2894.87	3468.65	Coasy	Coenzyme A synthase [Source:MGI Symbol;Acc:MGI:1918993]
ENSMUSG00000001761	0.260164	1.72282	0.460074	0.623156	0.0774827	0	124	108	112.596	145.32	152.494	256.679	Smo	smoothened	frizzled class receptor [Source:MGI Symbol;Acc:MGI:108075]
ENSMUSG00000001763	-0.276941	4.64092	0.142655	0.282768	0.0247358	0	1068.73	1015.58	1111.65	1142.78	991.236	1358.87	Tspan33	tetraspanin 33 [Source:MGI Symbol;Acc:MGI:1919012]
ENSMUSG00000001767	0.20844	5.20684	0.258308	0.425272	0.0236274	0	1416.35	1245.7	1321.81	1967.02	1835.64	2321.53	Crnkl1	Crn	crooked neck-like 1 (Drosophila) [Source:MGI Symbol;Acc:MGI:1914127]
ENSMUSG00000001768	0.497536	3.85043	0.0315629	0.0971331	0.0365516	0	419.724	443.643	547.561	984.048	642.506	976.634	Rin2	Ras and Rab interactor 2 [Source:MGI Symbol;Acc:MGI:1921280]
ENSMUSG00000001774	0.197122	5.80681	0.234092	0.397576	0.0192442	0	1846.64	2192.61	2098.49	2594.16	2933.89	3757.12	Chordc1	cysteine and histidine-rich domain (CHORD)-containing	zinc-binding protein 1 [Source:MGI Symbol;Acc:MGI:1914167]
ENSMUSG00000001783	0.031215	6.76716	0.851253	0.917534	0.0194549	0	4139.08	4035.51	4454.42	5666.66	5171.52	6173.46	Rtcb	RNA 2'	3'-cyclic phosphate and 5'-OH ligase [Source:MGI Symbol;Acc:MGI:106379]
ENSMUSG00000001785	0.0794958	4.81095	0.652421	0.781234	0.021191	0	1021.66	1038.31	1143.42	1413.44	1429.64	1607.33	Pwp1	PWP1 homolog (S. cerevisiae) [Source:MGI Symbol;Acc:MGI:1914735]
ENSMUSG00000043085	3.6737	1.34038	6.85798e-17	1.34856e-14	0.0920637	1	11.5577	14	16.2343	202.22	155.914	351.858	Tmem82	transmembrane protein 82 [Source:MGI Symbol;Acc:MGI:2384869]
ENSMUSG00000001794	-0.114713	7.53298	0.496647	0.654824	0.0203612	0	7264.17	6993.87	8388.75	8467.62	8539.04	10549.8	Capns1	calpain	small subunit 1 [Source:MGI Symbol;Acc:MGI:88266]
ENSMUSG00000001802	-0.230655	5.7888	0.130718	0.266828	0.0163285	0	2095.34	2403.66	2544.98	2545.07	2482.53	2828.6	Lrp3	low density lipoprotein receptor-related protein 3 [Source:MGI Symbol;Acc:MGI:3584516]
ENSMUSG00000001827	0.505233	4.00184	0.0226687	0.0764209	0.0334719	0	551.52	479.344	504.498	947.487	957.135	982.996	Folr1	folate receptor 1 (adult) [Source:MGI Symbol;Acc:MGI:95568]
ENSMUSG00000001829	0.310867	5.1854	0.0761007	0.183297	0.0214272	0	923.602	1384.57	1586.72	1923.94	1806.56	2521.24	Clpb	ClpB caseinolytic peptidase B [Source:MGI Symbol;Acc:MGI:1100517]
ENSMUSG00000001833	0.00288877	7.04358	0.98713	0.995372	0.0202943	0	5033.72	4890.97	5539.61	5953.13	7046.34	7414.12	2018-09-07	septin 7 [Source:MGI Symbol;Acc:MGI:1335094]
ENSMUSG00000001844	-0.537456	4.70239	0.00279299	0.0162269	0.0222382	-1	1108.83	1281.6	1231.84	1116.02	1063.88	1087.54	Zdhhc4	zinc finger	DHHC domain containing 4 [Source:MGI Symbol;Acc:MGI:1920131]
ENSMUSG00000001847	-0.166289	7.35795	0.301126	0.470525	0.0184505	0	5838.39	6550.08	8231.4	7364.97	7488.18	9092.67	Rac1	RAS-related C3 botulinum substrate 1 [Source:MGI Symbol;Acc:MGI:97845]
ENSMUSG00000001855	0.0339487	6.03779	0.843745	0.912907	0.0210029	0	1822.27	2932.24	3027.04	3653.93	2952.91	3651.39	Nup214	nucleoporin 214 [Source:MGI Symbol;Acc:MGI:1095411]
ENSMUSG00000001870	0.519596	2.14265	0.12598	0.260204	0.0765401	0	85.96	178	168	204	217.051	383.748	Ltbp1	latent transforming growth factor beta binding protein 1 [Source:MGI Symbol;Acc:MGI:109151]
ENSMUSG00000001891	-0.240325	4.94803	0.179148	0.330619	0.022232	0	1180.73	1213.1	1562.06	1195.95	1515.39	1669.66	Ugp2	UDP-glucose pyrophosphorylase 2 [Source:MGI Symbol;Acc:MGI:2183447]
ENSMUSG00000001901	-0.00856211	6.66883	0.961969	0.983151	0.0217505	0	2771.82	4783.67	4691.13	5238.19	5067.23	5327.92	Kcnh6	potassium voltage-gated channel	subfamily H (eag-related)	member 6 [Source:MGI Symbol;Acc:MGI:2684139]
ENSMUSG00000001909	-0.0253304	5.40699	0.872676	0.931462	0.0173125	0	1546.36	1629.6	1868.84	2141.04	2036.62	2311.42	Trmt1	tRNA methyltransferase 1 [Source:MGI Symbol;Acc:MGI:1289155]
ENSMUSG00000001910	-0.450414	6.17977	0.00351264	0.0194539	0.0167475	-1	2699.89	3249.79	4028.24	3053.7	3012.61	3396.63	Nacc1	nucleus accumbens associated 1	BEN and BTB (POZ) domain containing [Source:MGI Symbol;Acc:MGI:1914080]
ENSMUSG00000001911	-0.438846	4.23729	0.026717	0.0861953	0.0268386	0	681.023	953.696	941.933	718.872	910.93	835.063	Nfix	nuclear factor I/X [Source:MGI Symbol;Acc:MGI:97311]
ENSMUSG00000034839	3.65487	0.826023	1.73509e-11	1.36476e-09	0.144373	1	4	8	18	158	76	257.034	Larp6	La ribonucleoprotein domain family	member 5 [Source:MGI Symbol;Acc:MGI:105305]
ENSMUSG00000001924	0.133834	8.62165	0.415342	0.582118	0.019357	0	11567.7	15678.2	17604.3	20759.7	19556.4	23425.4	Uba1	ubiquitin-like modifier activating enzyme 1 [Source:MGI Symbol;Acc:MGI:98890]
ENSMUSG00000001930	0.488824	3.07752	0.202226	0.359789	0.101942	0	98	325.139	444.724	513.477	345	667.742	Vwf	Von Willebrand factor homolog [Source:MGI Symbol;Acc:MGI:98941]
ENSMUSG00000026399	3.5606	2.98495	4.81614e-23	2.11057e-20	0.0703379	1	20.3814	66.102	62	781.494	563.419	893.549	Cd55	CD55 molecule
ENSMUSG00000001946	-0.0594163	4.2448	0.764615	0.861822	0.0267255	0	660.417	705.293	928.575	916.352	801.108	1160.34	Esam	endothelial cell-specific adhesion molecule [Source:MGI Symbol;Acc:MGI:1916774]
ENSMUSG00000001948	-0.275426	3.08112	0.435996	0.601755	0.086526	0	514.351	274.475	249.104	408.156	378.998	387.876	Spa17	sperm autoantigenic protein 17 [Source:MGI Symbol;Acc:MGI:1333778]
ENSMUSG00000001962	0.252916	5.40885	0.159805	0.304924	0.0225972	0	1558.12	1373.83	1594.8	2382.9	1998.37	2771.81	Fam50a	family with sequence similarity 50	member A [Source:MGI Symbol;Acc:MGI:1351626]
ENSMUSG00000001964	-0.0162064	5.75647	0.918268	0.958817	0.017085	0	1807.38	2035.52	2623.71	2563.06	2596.42	3162.12	Emd	emerin [Source:MGI Symbol;Acc:MGI:108117]
ENSMUSG00000001983	0.32087	3.36017	0.19964	0.356727	0.0420837	0	342.735	398.989	319.991	530.972	573.907	651.415	Taco1	translational activator of mitochondrially encoded cytochrome c oxidase I [Source:MGI Symbol;Acc:MGI:1917457]
ENSMUSG00000001986	-0.619861	5.12354	0.00103356	0.00763985	0.0247996	-1	1363.68	1642.75	2024.19	1204.34	1711.21	1304.31	Gria3	glutamate receptor	ionotropic	AMPA3 (alpha 3) [Source:MGI Symbol;Acc:MGI:95810]
ENSMUSG00000001995	-0.0182857	4.40703	0.940485	0.971064	0.0363987	0	476.053	990.135	1126.9	1052.71	1122.03	1064.56	Sipa1l2	signal-induced proliferation-associated 1 like 2 [Source:MGI Symbol;Acc:MGI:2676970]
ENSMUSG00000001998	-0.17831	4.00624	0.450556	0.614333	0.0381079	0	395.118	766.924	906.641	750.917	729.289	845.119	Ap4e1	adaptor-related protein complex AP-4	epsilon 1 [Source:MGI Symbol;Acc:MGI:1336993]
ENSMUSG00000001999	0.308488	3.58793	0.229015	0.391819	0.0446316	0	465.888	398.473	373.026	687.579	685.928	665.7	Blvra	biliverdin reductase A [Source:MGI Symbol;Acc:MGI:88170]
ENSMUSG00000002006	-0.541824	4.99067	0.00257942	0.0153405	0.0223866	-1	1352.71	1506.95	1578.06	1363.37	1384.19	1224.88	Pdzd4	PDZ domain containing 4 [Source:MGI Symbol;Acc:MGI:2443483]
ENSMUSG00000073420	3.55727	0.464866	8.75109e-12	7.21635e-10	0.126232	1	2	12.053	10.2189	76.5894	110.9	187.511	Btnl5-ps	butyrophilin-like 5
ENSMUSG00000002010	0.138933	6.67755	0.391936	0.560096	0.0186571	0	3700.05	3673.05	4059.51	5338.15	5185.41	6058.93	Idh3g	isocitrate dehydrogenase 3 (NAD+)	gamma [Source:MGI Symbol;Acc:MGI:1099463]
ENSMUSG00000061356	3.52911	1.26871	1.53962e-13	1.7237e-11	0.113065	1	16	16.6323	10	251.095	117.527	296.633	Nuggc	nuclear GTPase
ENSMUSG00000002014	-0.30913	7.96735	0.0920353	0.209002	0.0240778	0	10984.9	10047.2	11359.2	10203.1	12533.9	11732.4	Ssr4	signal sequence receptor	delta [Source:MGI Symbol;Acc:MGI:1099464]
ENSMUSG00000002015	0.0460127	5.916	0.789929	0.877831	0.0207548	0	2243.12	2016.63	2740.78	2806.08	2850.52	3870.55	Bcap31	B cell receptor associated protein 31 [Source:MGI Symbol;Acc:MGI:1350933]
ENSMUSG00000002017	-0.241638	6.17216	0.118629	0.249115	0.0169165	0	2834.66	3088.47	3273.54	3261.49	3368.45	3564.82	Fam98a	family with sequence similarity 98	member A [Source:MGI Symbol;Acc:MGI:1919972]
ENSMUSG00000002020	0.379458	3.65968	0.180991	0.333098	0.0555726	0	316.167	531.385	456.806	979.567	485.849	724.13	Ltbp2	latent transforming growth factor beta binding protein 2 [Source:MGI Symbol;Acc:MGI:99502]
ENSMUSG00000002028	-0.63028	7.52071	0.0020435	0.0129037	0.0296641	-1	5340.46	11201.6	10409	7152.67	7599.22	7456.82	Kmt2a	lysine (K)-specific methyltransferase 2A [Source:MGI Symbol;Acc:MGI:96995]
ENSMUSG00000002031	0.290228	5.22351	0.0788337	0.187844	0.0188931	0	1255.69	1306.68	1381.34	2061.96	2018.88	2259.73	Ift46	intraflagellar transport 46 [Source:MGI Symbol;Acc:MGI:1923818]
ENSMUSG00000002032	-0.239254	3.87894	0.255238	0.421585	0.0300114	0	511.577	634.445	746.489	733.355	609.237	735.57	Tmem25	transmembrane protein 25 [Source:MGI Symbol;Acc:MGI:1918937]
ENSMUSG00000002043	-0.422667	3.51123	0.115839	0.244695	0.0495729	0	424.656	450.624	681.93	432.05	370.039	719.497	Trappc6a	trafficking protein particle complex 6A [Source:MGI Symbol;Acc:MGI:1914341]
ENSMUSG00000002052	0.219179	7.6047	0.185023	0.338326	0.019534	0	5598.52	7462.26	8398.91	10894.2	9438.93	12064.5	Supt6	suppressor of Ty 6 [Source:MGI Symbol;Acc:MGI:107726]
ENSMUSG00000002055	-0.0928256	0.292571	0.885382	0.939701	0.162542	0	11.5629	81.992	56	60.7066	54.7821	60.1921	Spag5	sperm associated antigen 5 [Source:MGI Symbol;Acc:MGI:1927470]
ENSMUSG00000002058	0.122078	3.79816	0.606395	0.74658	0.037632	0	568.937	449.866	524.908	716.513	720.268	795.271	Unc119	unc-119 homolog (C. elegans) [Source:MGI Symbol;Acc:MGI:1328357]
ENSMUSG00000002059	0.32479	4.9486	0.0765575	0.18405	0.0232737	0	1023.83	1154.65	1026.99	1626.68	1594.32	2099.12	Rab34	RAB34	member RAS oncogene family [Source:MGI Symbol;Acc:MGI:104606]
ENSMUSG00000011589	3.49965	2.18002	9.74179e-16	1.65065e-13	0.101189	1	25.7485	21.4901	38.1233	401.91	210.715	670.598	Fsd1	fibronectin type 3 and SPRY domain-containing protein [Source:MGI Symbol;Acc:MGI:1934858]
ENSMUSG00000044976	3.49598	1.57719	8.49675e-12	7.0445e-10	0.138949	1	6	21.5695	30	181.966	180.881	478.104	Wdr72	WD repeat domain 72 [Source:MGI Symbol;Acc:MGI:3583957]
ENSMUSG00000002083	0.559629	3.5231	0.0354434	0.105621	0.0481302	0	373.597	362.989	340.601	728.977	503.555	888.143	Bbc3	BCL2 binding component 3 [Source:MGI Symbol;Acc:MGI:2181667]
ENSMUSG00000002102	0.0464517	6.41175	0.78998	0.877831	0.0213406	0	3357.62	2976.05	3454.55	4150.11	4435.46	4772.64	Psmc3	proteasome (prosome	macropain) 26S subunit	ATPase 3 [Source:MGI Symbol;Acc:MGI:1098754]
ENSMUSG00000060402	3.49116	2.31167	2.18055e-15	3.41278e-13	0.105095	1	19	35.08	41.5762	464	216	727	Chst8	carbohydrate (N-acetylgalactosamine 4-0) sulfotransferase 8 [Source:MGI Symbol;Acc:MGI:1916197]	lysosomal [Source:MGI Symbol;Acc:MGI:87882]
ENSMUSG00000002105	-0.205069	5.07908	0.254266	0.420296	0.0226111	0	1461.89	1292	1469.89	1515.11	1502.4	1840.8	Slc39a13	solute carrier family 39 (metal ion transporter)	member 13 [Source:MGI Symbol;Acc:MGI:1915677]
ENSMUSG00000002107	0.0695602	5.20456	0.693732	0.81194	0.0219223	0	976.412	1487.21	1873.58	1845.76	1935.96	2041.6	Celf2	CUGBP	Elav-like family member 2 [Source:MGI Symbol;Acc:MGI:1338822]
ENSMUSG00000002108	0.52409	3.47966	0.0376792	0.110397	0.0431675	0	297.677	404.154	376.607	794.203	519.984	705.71	Nr1h3	nuclear receptor subfamily 1	group H	member 3 [Source:MGI Symbol;Acc:MGI:1352462]
ENSMUSG00000002109	-0.471101	2.66745	0.0880452	0.20289	0.0506216	0	286.741	285.856	286.662	240.986	285.823	291.716	Ddb2	damage specific DNA binding protein 2 [Source:MGI Symbol;Acc:MGI:1355314]
ENSMUSG00000002111	0.786667	1.2843	0.0812551	0.191826	0.131811	0	67.6954	95.9592	38	221.647	114.177	124.854	Spi1	spleen focus forming virus (SFFV) proviral integration oncogene [Source:MGI Symbol;Acc:MGI:98282]
ENSMUSG00000002129	0.0132608	5.91526	0.932796	0.967845	0.0169753	0	1951.33	2554.35	2620.73	3219.17	2787.32	3352.22	Sf3a1	splicing factor 3a	subunit 1 [Source:MGI Symbol;Acc:MGI:1914715]
ENSMUSG00000097789	3.43907	2.30644	5.22864e-21	1.67077e-18	0.0703486	1	16	40.4106	42.5181	448.475	367.155	565.706	Gm2115	predicted gene 2115 [Source:MGI Symbol;Acc:MGI:3780284]
ENSMUSG00000002204	0.737142	0.629594	0.20041	0.357488	0.213146	0	21.1601	82.9623	29.7563	157.383	83.9178	39.8184	Napsa	napsin A aspartic peptidase [Source:MGI Symbol;Acc:MGI:109365]
ENSMUSG00000002205	0.0142593	5.3147	0.931449	0.966745	0.0178788	0	1430.31	1478.21	1762.6	1862.15	1948.6	2382.29	Vrk3	vaccinia related kinase 3 [Source:MGI Symbol;Acc:MGI:2182465]
ENSMUSG00000002210	-0.231818	4.57075	0.233875	0.39745	0.0262611	0	972.365	1075.29	949.494	1177.05	1069.04	1114.28	Smg9	smg-9 homolog	nonsense mediated mRNA decay factor (C. elegans) [Source:MGI Symbol;Acc:MGI:1919247]
ENSMUSG00000002221	-0.28428	6.6913	0.102488	0.225372	0.021529	0	3703.81	4875.09	4878.73	5313.24	4691.78	4283.07	Paxip1	PAX interacting (with transcription-activation domain) protein 1 [Source:MGI Symbol;Acc:MGI:1890430]
ENSMUSG00000002222	-0.340738	6.84971	0.0383276	0.11172	0.019215	0	3899.87	5678	5797.05	5122.85	5406.05	5134.4	Rmnd5a	required for meiotic nuclear division 5 homolog A (S. cerevisiae) [Source:MGI Symbol;Acc:MGI:1915727]
ENSMUSG00000071519	3.38109	2.93224	0.00417581	0.0221014	0.780237	1	19.2413	7.53935	142.571	20.7657	118.524	2142.44	Prss3	protease
ENSMUSG00000022783	3.36618	1.41289	9.71055e-17	1.88532e-14	0.0813795	1	12	22	20	220.987	184.966	325.876	Spag6	sperm associated antigen 6 [Source:MGI Symbol;Acc:MGI:1354388]	member C [Source:MGI Symbol;Acc:MGI:106028]
ENSMUSG00000071178	3.33566	1.23593	4.83581e-10	2.70699e-08	0.148289	1	26.9	11	7.56667	255.75	125.567	258.4	Serpina1b	serine (or cysteine) preptidase inhibitor
ENSMUSG00000002250	-0.431759	5.77201	0.00733489	0.0338225	0.0181616	-1	1863.05	2672.52	2971.09	2078.86	2419.41	2703.24	Ppard	peroxisome proliferator activator receptor delta [Source:MGI Symbol;Acc:MGI:101884]
ENSMUSG00000094500	3.32764	0.154899	6.9178e-12	5.82996e-10	0.0996533	1	6	6	10	70.4834	89	134	Smim18	small integral membrane protein 18 [Source:MGI Symbol;Acc:MGI:1919882]
ENSMUSG00000002265	-0.327969	10.9091	0.0876333	0.202245	0.0264434	0	60159.5	101737	94277.7	93874.6	88911.7	78821.3	Peg3	paternally expressed 3 [Source:MGI Symbol;Acc:MGI:104748]
ENSMUSG00000002266	-0.551644	6.93507	0.00217643	0.0134605	0.0229649	-1	4512.37	6151.39	6682.58	5315.86	5517.69	4365.1	Zim1	zinc finger	imprinted 1 [Source:MGI Symbol;Acc:MGI:1341879]
ENSMUSG00000025221	3.32702	1.8838	4.29478e-17	8.66755e-15	0.0816879	1	19.894	23.7777	34.0245	400.49	206.486	408.784	Kcnip2	Kv channel-interacting protein 2 [Source:MGI Symbol;Acc:MGI:2135916]
ENSMUSG00000002280	0.211603	5.07238	0.223571	0.385512	0.0209194	0	1139.46	1255.62	1266.38	1920.06	1575.18	2084.47	Narfl	nuclear prelamin A recognition factor-like [Source:MGI Symbol;Acc:MGI:1914813]
ENSMUSG00000002297	0.0863584	2.63104	0.75475	0.855479	0.049883	0	198.601	232.556	277.794	358.993	306.444	308.111	Dbf4	DBF4 homolog (S. cerevisiae) [Source:MGI Symbol;Acc:MGI:1351328]
ENSMUSG00000046607	3.32065	-0.292918	5.49854e-11	3.94097e-09	0.101962	1	2	6	8	80	60	68	Hrk	harakiri
ENSMUSG00000057346	3.2864	3.81764	1.37777e-08	5.39087e-07	0.196612	1	31.9967	83	213.984	623.964	658.824	2804.85	Apol9a	apolipoprotein L 9a [Source:MGI Symbol;Acc:MGI:3606001]
ENSMUSG00000002319	0.028712	7.1492	0.856734	0.921177	0.0179676	0	4507.53	5622.95	6610.97	7150.38	6686.72	8354.65	Ipo4	importin 4 [Source:MGI Symbol;Acc:MGI:1923001]
ENSMUSG00000002320	-0.289093	5.93575	0.0701321	0.172968	0.0179194	0	2123.24	2662.18	3248.32	2413.51	2738.54	3399.16	Tm9sf1	transmembrane 9 superfamily member 1 [Source:MGI Symbol;Acc:MGI:1921390]
ENSMUSG00000059022	3.28022	1.87167	9.46667e-14	1.11692e-11	0.104647	1	16.298	19.0292	45.4966	364.206	188.08	457.967	Kcp	kielin/chordin-like protein [Source:MGI Symbol;Acc:MGI:2141640]
ENSMUSG00000029695	3.25065	2.83257	7.28935e-23	2.94221e-20	0.0596646	1	40	70	48	753.368	491	721.999	Aass	aminoadipate-semialdehyde synthase [Source:MGI Symbol;Acc:MGI:1353573]
ENSMUSG00000002326	0.160291	4.12966	0.421026	0.587598	0.0268922	0	596.472	594.238	758.784	838.193	905.68	1114.15	Gmpr2	guanosine monophosphate reductase 2 [Source:MGI Symbol;Acc:MGI:1917903]
ENSMUSG00000002329	-0.33404	4.59989	0.090517	0.206695	0.0270297	0	1132.17	977.261	1030.09	1037.64	1071.44	1202.62	Mdp1	magnesium-dependent phosphatase 1 [Source:MGI Symbol;Acc:MGI:1915131]
ENSMUSG00000089687	3.24864	0.0944905	8.43724e-09	3.51659e-07	0.147209	1	4	16	1.89041	97.239	69.6159	110.829	Rab42	RAB42
ENSMUSG00000002342	0.253407	5.17222	0.131305	0.267528	0.0195236	0	1232.77	1255.09	1373.02	1867.37	1849.38	2355.43	Tmem161a	transmembrane protein 161A [Source:MGI Symbol;Acc:MGI:2384577]
ENSMUSG00000002343	-0.225985	3.40242	0.34246	0.511954	0.0383905	0	416.137	470.015	448.412	439.371	489.146	576.649	Armc6	armadillo repeat containing 6 [Source:MGI Symbol;Acc:MGI:1924063]
ENSMUSG00000002345	-0.221976	3.68336	0.331652	0.501219	0.0356462	0	536.663	535.414	541.745	585.151	635.97	599.729	2310045N01Rik	RIKEN cDNA 2310045N01 gene [Source:MGI Symbol;Acc:MGI:1919618]
ENSMUSG00000002346	-0.223538	5.53348	0.153796	0.297693	0.0171274	0	1602.34	2053.14	2277.62	2215.12	2112.92	2256.83	Slc25a42	solute carrier family 25	member 42 [Source:MGI Symbol;Acc:MGI:1920345]
ENSMUSG00000002365	0.329972	5.49683	0.0398981	0.1149	0.0180029	0	1259.75	1560.14	1954.74	2607.33	2293.45	2871.65	Snx9	sorting nexin 9 [Source:MGI Symbol;Acc:MGI:1913866]
ENSMUSG00000002372	0.20433	6.57323	0.246981	0.411984	0.0220901	0	3515.47	3194.26	3635.27	5465.44	4473.02	5823.41	Ranbp3	RAN binding protein 3 [Source:MGI Symbol;Acc:MGI:1919060]
ENSMUSG00000002379	-0.316638	6.14924	0.0896616	0.205336	0.0246713	0	3377.64	2632.15	3132.63	3226.74	3174.85	3341.84	Ndufa11	NADH dehydrogenase (ubiquinone) 1 alpha subcomplex 11 [Source:MGI Symbol;Acc:MGI:1917125]
ENSMUSG00000002393	-0.501318	4.26984	0.0139773	0.0542195	0.028535	0	803.952	814.792	1053.86	772.626	921.279	755.682	Nr2f6	nuclear receptor subfamily 2	group F	member 6 [Source:MGI Symbol;Acc:MGI:1352453]
ENSMUSG00000002395	0.0236788	5.71105	0.911086	0.955307	0.0303744	0	2391.07	1740.58	1842.97	2660.79	2631.64	2851.96	Use1	unconventional SNARE in the ER 1 homolog (S. cerevisiae) [Source:MGI Symbol;Acc:MGI:1914273]
ENSMUSG00000002396	-0.614581	4.65037	0.00125953	0.00889848	0.0250141	-1	1064.33	1337.53	1169.1	907.135	1134.95	1011	Ocel1	occludin/ELL domain containing 1 [Source:MGI Symbol;Acc:MGI:1924340]
ENSMUSG00000036928	3.23857	0.304914	9.75456e-09	3.97914e-07	0.155372	1	2	16.1989	8.17246	93.3067	62.2136	172.581	Stag3	stromal antigen 3 [Source:MGI Symbol;Acc:MGI:1355311]
ENSMUSG00000002413	-0.428551	7.03166	0.0279364	0.0889164	0.0270381	0	3736.98	7076.65	7322.07	5534.4	6129.95	5487.68	Braf	Braf transforming gene [Source:MGI Symbol;Acc:MGI:88190]
ENSMUSG00000002416	-0.530396	5.59272	0.0575556	0.149296	0.0551737	0	2954.16	1678.11	1840.25	1673.85	2548.95	1837.13	Ndufb2	NADH dehydrogenase (ubiquinone) 1 beta subcomplex	2 [Source:MGI Symbol;Acc:MGI:1915448]
ENSMUSG00000002428	-0.174498	5.68199	0.311172	0.480543	0.0208149	0	1599.55	2427.49	2475.86	2226.83	2779.09	2414.1	Hltf	helicase-like transcription factor [Source:MGI Symbol;Acc:MGI:1196437]
ENSMUSG00000023153	3.16068	0.115489	1.53968e-09	7.81973e-08	0.120328	1	12.9043	4	6	84.4729	72.0528	124.89	Tmem52	transmembrane protein 52 [Source:MGI Symbol;Acc:MGI:1916921]
ENSMUSG00000079164	3.15542	1.27946	2.45028e-12	2.264e-10	0.104495	1	19.2703	14	22	217.719	122	318.95	Tlr5	toll-like receptor 5 [Source:MGI Symbol;Acc:MGI:1858171]
ENSMUSG00000002459	0.670363	0.397828	0.0981252	0.218661	0.0952004	0	45.3025	31.06	36.6438	61.1825	80.2773	99.9286	Rgs20	regulator of G-protein signaling 20 [Source:MGI Symbol;Acc:MGI:1929866]
ENSMUSG00000079022	3.13197	0.244787	2.90151e-09	1.37356e-07	0.135571	1	4.25407	9.28918	13.4967	85.5838	54.9411	172	Col22a1	collagen
ENSMUSG00000002477	-0.0979335	5.12839	0.635859	0.768098	0.0301863	0	1628.67	1194.01	1349.88	1590.26	1794.89	1824.98	Snrpd1	small nuclear ribonucleoprotein D1 [Source:MGI Symbol;Acc:MGI:98344]
ENSMUSG00000002486	-0.205052	3.95956	0.333148	0.502737	0.0307111	0	621.094	681.146	646.795	780.637	661.123	783.614	Tchp	trichoplein	keratin filament binding [Source:MGI Symbol;Acc:MGI:1925082]
ENSMUSG00000002489	0.246982	2.56685	0.428958	0.595093	0.0657303	0	114.359	268.022	270.513	342.316	291.25	351.2	Tiam1	T cell lymphoma invasion and metastasis 1 [Source:MGI Symbol;Acc:MGI:103306]
ENSMUSG00000002496	-0.10011	6.69479	0.543108	0.695051	0.0192012	0	3240.15	4413.56	5167.52	5473.1	4800.39	5120.11	Tsc2	tuberous sclerosis 2 [Source:MGI Symbol;Acc:MGI:102548]
ENSMUSG00000074896	3.11902	6.97356	1.40162e-10	9.03283e-09	0.143085	1	350.493	985.242	1926.49	5582.57	7789.21	22648.8	Ifit3	interferon-induced protein with tetratricopeptide repeats 3 [Source:MGI Symbol;Acc:MGI:1101055]	member 3 regulator 2 [Source:MGI Symbol;Acc:MGI:1890662]
ENSMUSG00000002524	0.429948	7.06023	0.0165598	0.0612183	0.0228758	0	4442.37	4099.61	4779.99	7609.96	6551.5	9631.79	Puf60	poly-U binding splicing factor 60 [Source:MGI Symbol;Acc:MGI:1915209]
ENSMUSG00000002546	0.093753	7.33557	0.562638	0.712201	0.0187143	0	4800.77	6491.85	7370.06	8291.22	7775.5	9753.64	Golga2	golgi autoantigen	golgin subfamily a	2 [Source:MGI Symbol;Acc:MGI:2139395]
ENSMUSG00000002550	-0.209185	5.35674	0.185928	0.33957	0.0174291	0	1564.78	1751.45	1862.25	1760.79	1868.76	2256.06	Uck1	uridine-cytidine kinase 1 [Source:MGI Symbol;Acc:MGI:98904]
ENSMUSG00000002565	-0.286936	1.97522	0.399963	0.567286	0.0756358	0	141.523	174	192.808	137.418	246.408	154.162	Scin	scinderin [Source:MGI Symbol;Acc:MGI:1306794]
ENSMUSG00000002578	-0.0120342	4.78017	0.949036	0.975809	0.021693	0	796.057	1165.2	1343.62	1317.9	1389.92	1514.28	Ikzf4	IKAROS family zinc finger 4 [Source:MGI Symbol;Acc:MGI:1343139]
ENSMUSG00000002580	-0.517075	5.63425	0.00912627	0.0395189	0.0276829	-1	2577.92	1814.72	2389.56	1975.73	2090.55	2240.94	Mien1	migration and invasion enhancer 1 [Source:MGI Symbol;Acc:MGI:1913678]
ENSMUSG00000049588	3.11441	0.951178	9.7502e-14	1.14159e-11	0.0843334	1	16	10.4975	18.32	167.408	135.395	212	Ccdc69	coiled-coil domain containing 69 [Source:MGI Symbol;Acc:MGI:1196234]
ENSMUSG00000021416	3.10958	2.36678	5.3919e-18	1.14863e-15	0.0709656	1	34.7372	42.762	47.0114	476.584	295.199	646.302	Eci3	enoyl-Coenzyme A delta isomerase 3 [Source:MGI Symbol;Acc:MGI:1916373]	beta 1 [Source:MGI Symbol;Acc:MGI:98725]
ENSMUSG00000002608	-0.069349	5.8658	0.666586	0.792624	0.0181466	0	1892.83	2349.77	2880.21	2789.04	2507.02	3536.28	Ccdc97	coiled-coil domain containing 97 [Source:MGI Symbol;Acc:MGI:1196455]
ENSMUSG00000002617	-0.54316	3.41298	0.022203	0.0754764	0.0381206	0	455.751	500.18	528.267	375.527	465.47	497.013	Zfp40	zinc finger protein 40 [Source:MGI Symbol;Acc:MGI:99185]
ENSMUSG00000002625	-0.392886	6.29785	0.020415	0.0709915	0.0203095	0	3495.46	3409.47	3535.06	3638.59	3199.03	3653.44	Akap8l	A kinase (PRKA) anchor protein 8-like [Source:MGI Symbol;Acc:MGI:1860606]
ENSMUSG00000002635	0.151504	4.01554	0.4973	0.65522	0.0337231	0	637.308	510.114	635.547	780.661	857.294	990.281	Pdcd2l	programmed cell death 2-like [Source:MGI Symbol;Acc:MGI:1915329]
ENSMUSG00000002658	0.203187	5.57247	0.306194	0.475586	0.027672	0	1919.16	1474.58	1734.54	2619.6	2176.67	3095.63	Gtf2f1	general transcription factor IIF	polypeptide 1 [Source:MGI Symbol;Acc:MGI:1923848]
ENSMUSG00000002660	-0.0741379	5.65953	0.672213	0.795965	0.0216877	0	2125.03	1868.48	2043.75	2445.03	2465.21	2687.64	Clpp	caseinolytic mitochondrial matrix peptidase proteolytic subunit [Source:MGI Symbol;Acc:MGI:1858213]
ENSMUSG00000002661	0.0673586	3.46476	0.7985	0.882759	0.0452205	0	456.33	410.344	378.014	569.102	592.125	571.507	Alkbh7	alkB	alkylation repair homolog 7 (E. coli) [Source:MGI Symbol;Acc:MGI:1913650]
ENSMUSG00000002668	0.156465	2.08856	0.611296	0.750144	0.0616692	0	109.557	176.018	192.063	248.602	219.937	212.743	Dennd1c	DENN/MADD domain containing 1C [Source:MGI Symbol;Acc:MGI:1918035]
ENSMUSG00000002679	0.253706	4.35885	0.266871	0.434391	0.0359605	0	825.489	622.411	715.008	925.776	1180.74	1347.57	Med6	mediator complex subunit 6 [Source:MGI Symbol;Acc:MGI:1917042]
ENSMUSG00000074218	3.0929	0.35361	3.8025e-11	2.8312e-09	0.101908	1	8.71733	5.37996	15.621	96.8665	87.952	149.508	Cox7a1	cytochrome c oxidase subunit VIIa 1 [Source:MGI Symbol;Acc:MGI:1316714]
ENSMUSG00000068246	3.08188	3.30001	5.53261e-08	1.83918e-06	0.191131	1	19.8588	72	169.24	442.705	589.729	1754.76	Apol9b	apolipoprotein L 9b [Source:MGI Symbol;Acc:MGI:1919148]
ENSMUSG00000002718	-0.142019	6.18396	0.382601	0.551116	0.0186824	0	2600.62	3005.24	3430.56	3104.65	3931.74	3617.27	Cse1l	chromosome segregation 1-like (S. cerevisiae) [Source:MGI Symbol;Acc:MGI:1339951]
ENSMUSG00000002728	-0.387783	6.1077	0.0327402	0.0998944	0.0233381	0	3244.81	2760.49	3093	2645.45	2959	3665.7	Naa20	N(alpha)-acetyltransferase 20	NatB catalytic subunit [Source:MGI Symbol;Acc:MGI:1915127]
ENSMUSG00000002731	0.147503	4.15079	0.45727	0.620509	0.0265785	0	633.048	649.571	691.737	886.55	902.777	1094.89	Prkra	protein kinase	interferon inducible double stranded RNA dependent activator [Source:MGI Symbol;Acc:MGI:1344375]
ENSMUSG00000002732	-0.0221824	1.24997	0.95725	0.980666	0.0743801	0	61.7361	96.6458	125.507	120.012	115.615	121.4	Fkbp7	FK506 binding protein 7 [Source:MGI Symbol;Acc:MGI:1336879]
ENSMUSG00000002733	-0.428372	5.19825	0.0117844	0.0478302	0.0201076	-1	1454.61	1582.72	1953.67	1369	1767.66	1692.41	Plekha3	pleckstrin homology domain-containing	family A (phosphoinositide binding specific) member 3 [Source:MGI Symbol;Acc:MGI:1932515]
ENSMUSG00000002741	-0.387539	6.34089	0.0140627	0.0544505	0.0175851	0	3104.89	3482.37	4324.85	3172.93	3638.42	4058.36	Ykt6	YKT6 homolog (S. Cerevisiae) [Source:MGI Symbol;Acc:MGI:1927550]
ENSMUSG00000002748	-0.413539	7.29307	0.0130139	0.0513052	0.0197316	0	5354.92	8001.22	8026.92	6742.54	6951.52	7036.58	Baz1b	bromodomain adjacent to zinc finger domain	1B [Source:MGI Symbol;Acc:MGI:1353499]
ENSMUSG00000002763	-0.267956	5.7574	0.0826347	0.194126	0.0167101	0	2134.05	2322.91	2503.52	2388.01	2420.23	2777.58	Pex6	peroxisomal biogenesis factor 6 [Source:MGI Symbol;Acc:MGI:2385054]
ENSMUSG00000002767	0.314828	5.09405	0.0977964	0.21815	0.0251439	0	1246.92	1099.31	1196.91	2011.31	1618.09	2226.09	Mrpl2	mitochondrial ribosomal protein L2 [Source:MGI Symbol;Acc:MGI:1351622]
ENSMUSG00000002768	0.00454676	5.35567	0.98338	0.992988	0.0242298	0	1742.15	1404.44	1598.36	1986.37	2049.15	2297.22	Mea1	male enhanced antigen 1 [Source:MGI Symbol;Acc:MGI:96957]
ENSMUSG00000002769	-1.20263	1.55105	0.00544618	0.0270073	0.121366	-1	215.952	122.49	123.549	114.495	92.5434	62.3282	Gnmt	glycine N-methyltransferase [Source:MGI Symbol;Acc:MGI:1202304]
ENSMUSG00000002771	-0.332785	1.66119	0.300444	0.469907	0.0654831	0	125.387	146.141	138.791	148.266	122.937	156.676	Grin2d	glutamate receptor	ionotropic	NMDA2D (epsilon 4) [Source:MGI Symbol;Acc:MGI:95823]
ENSMUSG00000002778	-0.232324	6.98185	0.138408	0.277068	0.0174848	0	4538.82	5362.45	6323.18	5618.91	5489.23	6902.48	Kdelr1	KDEL (Lys-Asp-Glu-Leu) endoplasmic reticulum protein retention receptor 1 [Source:MGI Symbol;Acc:MGI:1915387]
ENSMUSG00000002781	0.0679231	3.75871	0.759023	0.858339	0.0323376	0	473.381	535.97	542.31	736.213	614.423	784.588	Tmem143	transmembrane protein 143 [Source:MGI Symbol;Acc:MGI:1917459]
ENSMUSG00000002797	-0.207412	3.22169	0.419445	0.586084	0.044661	0	393.552	339.436	435.545	371.193	483.612	478.079	Ggct	gamma-glutamyl cyclotransferase [Source:MGI Symbol;Acc:MGI:95700]
ENSMUSG00000002799	0.383771	5.14417	0.0282596	0.0897219	0.0212806	0	978.764	1194.59	1482.82	1970.39	1677.31	2570.66	Jag2	jagged 2 [Source:MGI Symbol;Acc:MGI:1098270]
ENSMUSG00000002803	0.292258	4.67192	0.11461	0.242903	0.0235736	0	892.574	869.432	915.031	1449.94	1293.56	1587.14	Btbd6	BTB (POZ) domain containing 6 [Source:MGI Symbol;Acc:MGI:3026623]
ENSMUSG00000002804	-0.0236305	3.90133	0.924201	0.962479	0.0434886	0	680.993	528.131	522.207	626.6	792.649	870.71	Nudt14	nudix (nucleoside diphosphate linked moiety X)-type motif 14 [Source:MGI Symbol;Acc:MGI:1913424]
ENSMUSG00000002808	0.420148	3.32026	0.0771363	0.185064	0.0380491	0	259	330.394	428.483	563	559.208	635.669	Epdr1	ependymin related protein 1 (zebrafish) [Source:MGI Symbol;Acc:MGI:2145369]
ENSMUSG00000002812	0.27274	6.97147	0.0817844	0.192749	0.0174495	0	3846.53	4675.75	4932.27	6966.27	6404.05	7868.01	Flii	flightless I homolog (Drosophila) [Source:MGI Symbol;Acc:MGI:1342286]
ENSMUSG00000002814	0.38568	3.38221	0.107128	0.232015	0.0386091	0	285.813	386.096	397.713	515.503	560.473	751.76	Top3a	topoisomerase (DNA) III alpha [Source:MGI Symbol;Acc:MGI:1197527]
ENSMUSG00000002820	-0.127949	5.21678	0.469136	0.631748	0.021901	0	1563.03	1415.54	1551.17	1721.01	1695.77	2081.39	Atg4d	autophagy related 4D	cysteine peptidase [Source:MGI Symbol;Acc:MGI:2444308]
ENSMUSG00000002825	-0.240059	4.02391	0.287267	0.456402	0.0350979	0	742.202	552.94	756.44	724.973	762.703	810.178	Qtrt1	queuine tRNA-ribosyltransferase 1 [Source:MGI Symbol;Acc:MGI:1931441]
ENSMUSG00000002833	-0.00681575	5.56499	0.967118	0.985297	0.0194108	0	1811.25	1742.39	2014.05	2378.02	2155.63	2774.48	Hdgfrp2	hepatoma-derived growth factor	related protein 2 [Source:MGI Symbol;Acc:MGI:1194492]
ENSMUSG00000002835	0.346692	1.54371	0.307306	0.476396	0.0738097	0	79.7714	110.198	109.682	180.062	119.55	197.935	Chaf1a	chromatin assembly factor 1	subunit A (p150) [Source:MGI Symbol;Acc:MGI:1351331]
ENSMUSG00000002844	0.0486821	5.96702	0.753675	0.854893	0.0168056	0	2027.18	2490.59	2782.54	2997.48	2959.59	3910.16	Adprh	ADP-ribosylarginine hydrolase [Source:MGI Symbol;Acc:MGI:1098234]
ENSMUSG00000002845	-0.822954	5.99465	4.70952e-07	1.20071e-05	0.0185963	-1	2823.21	3296.6	3507.71	2075.96	2634.61	2385.34	Tmem39a	transmembrane protein 39a [Source:MGI Symbol;Acc:MGI:1915096]
ENSMUSG00000002846	-0.075814	4.2549	0.710464	0.8251	0.0287957	0	781.78	759.441	738.906	967.255	891.003	1004.59	Timmdc1	translocase of inner mitochondrial membrane domain containing 1 [Source:MGI Symbol;Acc:MGI:1922139]
ENSMUSG00000002847	0.0755275	0.665205	0.877809	0.935282	0.103381	0	73.033	45.8404	54.1977	61.9007	70.7366	114.964	Pla1a	phospholipase A1 member A [Source:MGI Symbol;Acc:MGI:1934677]
ENSMUSG00000002870	-0.438153	4.06946	0.0274715	0.0879321	0.02686	0	615.782	797.199	882.239	774.179	693.911	722.934	Mcm2	minichromosome maintenance deficient 2 mitotin (S. cerevisiae) [Source:MGI Symbol;Acc:MGI:105380]
ENSMUSG00000002871	0.0178831	5.19213	0.920423	0.959979	0.0207146	0	1417.48	1407.77	1417.49	1834.09	1796.6	2046.67	Tpra1	transmembrane protein	adipocyte asscociated 1 [Source:MGI Symbol;Acc:MGI:1345190]
ENSMUSG00000002881	0.144391	5.20055	0.430014	0.596074	0.0234857	0	939.687	1486.74	1781.59	1677.06	2101.04	2188.7	Nab1	Ngfi-A binding protein 1 [Source:MGI Symbol;Acc:MGI:107564]
ENSMUSG00000079339	3.07348	2.09219	1.57671e-10	9.85485e-09	0.131516	1	18	33.7351	56.351	173	331.549	677.938	Ifit1bl1	interferon induced protein with tetratricpeptide repeats 1B like 1 [Source:MGI Symbol;Acc:MGI:3650685]
ENSMUSG00000002897	0.127814	5.03293	0.456883	0.620367	0.0204869	0	968.066	1225.43	1543.97	1754.4	1522.91	2011.26	Il17ra	interleukin 17 receptor A [Source:MGI Symbol;Acc:MGI:107399]
ENSMUSG00000002900	0.203239	5.26398	0.310229	0.47957	0.0282884	0	863.79	1461.18	2018.64	1874.67	1990.73	2510.17	Lamb1	laminin B1 [Source:MGI Symbol;Acc:MGI:96743]
ENSMUSG00000002908	-0.146708	1.66844	0.711826	0.826163	0.100252	0	159.93	92.9562	127.338	153.324	99.6755	212.916	Kcnn1	potassium intermediate/small conductance calcium-activated channel	subfamily N	member 1 [Source:MGI Symbol;Acc:MGI:1933993]
ENSMUSG00000002910	-0.078027	3.13701	0.771121	0.86648	0.0489695	0	381.277	338.675	323.323	386.589	409.313	526.769	Arrdc2	arrestin domain containing 2 [Source:MGI Symbol;Acc:MGI:1918057]
ENSMUSG00000002930	-0.126534	1.06432	0.734794	0.84207	0.0869982	0	93.1667	64.457	92.2914	75.0626	112.793	116.199	Ppp1r17	protein phosphatase 1	regulatory subunit 17 [Source:MGI Symbol;Acc:MGI:1333876]
ENSMUSG00000002944	0.135737	3.3753	0.646265	0.775976	0.0588406	0	460.669	280	397.149	625.321	535.555	498.608	Cd36	CD36 antigen [Source:MGI Symbol;Acc:MGI:107899]
ENSMUSG00000002948	-0.142363	6.35631	0.360735	0.529799	0.0171519	0	2824.29	3601.8	3770.68	3935.6	3656.06	4453.02	Map2k7	mitogen-activated protein kinase kinase 7 [Source:MGI Symbol;Acc:MGI:1346871]
ENSMUSG00000002949	0.0567864	5.34406	0.750085	0.852311	0.0217678	0	1598.82	1448.31	1598.72	2092.75	1852.32	2466.28	Timm44	translocase of inner mitochondrial membrane 44 [Source:MGI Symbol;Acc:MGI:1343262]
ENSMUSG00000002957	-0.243216	6.95171	0.150667	0.293414	0.0203718	0	3750.62	5704.08	6685.13	5288.48	5872.47	6365.12	Ap2a2	adaptor-related protein complex 2	alpha 2 subunit [Source:MGI Symbol;Acc:MGI:101920]
ENSMUSG00000002963	0.311408	4.67555	0.0878321	0.202588	0.022889	0	804.406	950.751	927.436	1525.48	1225.67	1618.03	Pnkp	polynucleotide kinase 3'- phosphatase [Source:MGI Symbol;Acc:MGI:1891698]
ENSMUSG00000002968	-0.246516	6.09497	0.106886	0.231753	0.0164602	0	2600.44	2935.43	3225.77	3184.91	3149.74	3302.31	Med25	mediator complex subunit 25 [Source:MGI Symbol;Acc:MGI:1922863]
ENSMUSG00000031636	3.05776	1.23203	1.10904e-09	5.81991e-08	0.133739	1	27.277	8	20.245	236.963	118.874	272.876	Pdlim3	PDZ and LIM domain 3 [Source:MGI Symbol;Acc:MGI:1859274]
ENSMUSG00000035041	3.05626	0.891889	1.80554e-09	9.0798e-08	0.136128	1	8	14.9628	22.7872	142.833	78	278.136	Creb3l3	cAMP responsive element binding protein 3-like 3 [Source:MGI Symbol;Acc:MGI:2384786]
ENSMUSG00000002983	0.29998	3.55511	0.285569	0.454504	0.0544445	0	290.728	354.237	627.517	479.839	619.921	920.092	Relb	avian reticuloendotheliosis viral (v-rel) oncogene related B [Source:MGI Symbol;Acc:MGI:103289]
ENSMUSG00000002984	-0.142683	5.32529	0.378217	0.547066	0.0182869	0	1561.3	1585.78	1799.87	1966.21	1772.59	2147.4	Tomm40	translocase of outer mitochondrial membrane 40 homolog (yeast) [Source:MGI Symbol;Acc:MGI:1858259]
ENSMUSG00000002985	0.971594	6.64022	0.0142843	0.0549499	0.109962	0	3195.93	2963.93	1470.75	10093.5	6606.44	3198.43	Apoe	apolipoprotein E [Source:MGI Symbol;Acc:MGI:88057]
ENSMUSG00000041073	3.03953	3.00868	7.4813e-16	1.30396e-13	0.08197	1	74.2531	41.0917	86.9335	587.525	491.106	1154.27	Nacad	NAC alpha domain containing [Source:MGI Symbol;Acc:MGI:3603030]
ENSMUSG00000002997	-0.578613	5.5727	0.00090656	0.00687676	0.021242	-1	1963.96	2179.12	2610.92	1954.48	2165.25	1731.02	Prkar2b	protein kinase	cAMP dependent regulatory	type II beta [Source:MGI Symbol;Acc:MGI:97760]
ENSMUSG00000003031	-0.0249112	6.49776	0.882107	0.937613	0.0201342	0	3493.46	3600.79	3569.95	4184.65	4345.32	5352.51	Cdkn1b	cyclin-dependent kinase inhibitor 1B [Source:MGI Symbol;Acc:MGI:104565]
ENSMUSG00000003032	-0.182035	3.8876	0.58928	0.733159	0.0785929	0	322.06	418.464	1214.63	680.271	669.39	789.089	Klf4	Kruppel-like factor 4 (gut) [Source:MGI Symbol;Acc:MGI:1342287]
ENSMUSG00000003033	-0.0370292	6.24473	0.814015	0.893777	0.0175305	0	2857.24	2963.28	3203.02	3686.69	3722.39	4151.4	Ap1m1	adaptor-related protein complex AP-1	mu subunit 1 [Source:MGI Symbol;Acc:MGI:102776]
ENSMUSG00000003037	-0.00764314	6.04814	0.961971	0.983151	0.0181244	0	2501.27	2530.51	2754.35	3385.94	3255.72	3533.62	Rab8a	RAB8A	member RAS oncogene family [Source:MGI Symbol;Acc:MGI:96960]
ENSMUSG00000003038	-0.387505	6.93511	0.0214636	0.073632	0.0201759	0	4985.62	4831.88	6604.57	5053.5	5784.35	5499.81	Hmgn2	high mobility group nucleosomal binding domain 2 [Source:MGI Symbol;Acc:MGI:96136]
ENSMUSG00000003039	0.0305028	5.89076	0.850662	0.91722	0.0180324	0	2226.62	2223.14	2436.35	2900.06	3051.43	3304.33	Fam32a	family with sequence similarity 32	member A [Source:MGI Symbol;Acc:MGI:1915172]
ENSMUSG00000003051	-0.18288	5.80433	0.401985	0.569145	0.0337071	0	1631.78	2438.39	3092.9	1737.8	2767.05	3673.51	Elf3	E74-like factor 3 [Source:MGI Symbol;Acc:MGI:1101781]
ENSMUSG00000003062	0.0227467	4.41364	0.903972	0.951038	0.0229365	0	728.556	825.408	945.089	961.851	1076.72	1285.31	Stard3nl	STARD3 N-terminal like [Source:MGI Symbol;Acc:MGI:1923455]
ENSMUSG00000003068	-0.37284	6.16032	0.0191746	0.0678274	0.0178669	0	3014.97	2956.2	3526.42	3101.56	3208.13	3298.61	Stk11	serine/threonine kinase 11 [Source:MGI Symbol;Acc:MGI:1341870]
ENSMUSG00000003070	0.651943	3.06953	0.0144715	0.055408	0.0472624	0	260.47	233.478	264.43	533.128	430.667	615.982	Efna2	ephrin A2 [Source:MGI Symbol;Acc:MGI:102707]
ENSMUSG00000003072	0.072772	6.58006	0.657598	0.785226	0.0190522	0	3454.14	3269.72	4277.79	4837.32	4646.94	5694.37	Atp5d	ATP synthase	H+ transporting	mitochondrial F1 complex	delta subunit [Source:MGI Symbol;Acc:MGI:1913293]
ENSMUSG00000003099	0.0763285	6.18478	0.618945	0.755362	0.0165574	0	2420.51	2842.99	3117.42	3828.94	3628.06	4063.95	Ppp5c	protein phosphatase 5	catalytic subunit [Source:MGI Symbol;Acc:MGI:102666]
ENSMUSG00000003119	-0.303599	5.48263	0.10664	0.231546	0.024843	0	1237.95	2391.99	2322.24	1949.05	1932.84	2308.96	Cdk12	cyclin-dependent kinase 12 [Source:MGI Symbol;Acc:MGI:1098802]
ENSMUSG00000003123	0.212895	2.98414	0.411105	0.577947	0.0444954	0	264.676	262.273	334.106	466.707	382.307	453.664	Lipe	lipase	hormone sensitive [Source:MGI Symbol;Acc:MGI:96790]
ENSMUSG00000003131	-0.345618	7.19624	0.0313396	0.0967157	0.0183449	0	5562.59	6601.15	7282.91	5959.42	6966.38	7015.02	Pafah1b2	platelet-activating factor acetylhydrolase	isoform 1b	subunit 2 [Source:MGI Symbol;Acc:MGI:108415]
ENSMUSG00000032514	3.03046	0.355967	3.38057e-10	1.97905e-08	0.109702	1	7.19867	6.37333	17.7104	121.066	72.6578	138.744	Ttc21a	tetratricopeptide repeat domain 21A [Source:MGI Symbol;Acc:MGI:1921302]	member 8 [Source:MGI Symbol;Acc:MGI:1927225]
ENSMUSG00000003135	0.0181572	5.04996	0.915339	0.957218	0.0191933	0	1115.34	1357.38	1419.24	1630.81	1509.55	2024.11	Cnot11	CCR4-NOT transcription complex	subunit 11 [Source:MGI Symbol;Acc:MGI:106580]
ENSMUSG00000003153	0.152506	2.98549	0.564671	0.714068	0.0465237	0	256.235	257	374.179	347.667	449.393	487.212	Slc2a3	solute carrier family 2 (facilitated glucose transporter)	member 3 [Source:MGI Symbol;Acc:MGI:95757]
ENSMUSG00000003154	0.102179	5.59948	0.545497	0.697043	0.0200873	0	1299.52	2077.83	2234.55	2418.01	2379.21	2976.12	Foxj2	forkhead box J2 [Source:MGI Symbol;Acc:MGI:1926805]
ENSMUSG00000003161	0.328108	6.1617	0.0352948	0.105362	0.017096	0	2274.59	2483.62	2725.39	3665.03	3920.46	4761.8	Sri	sorcin [Source:MGI Symbol;Acc:MGI:98419]
ENSMUSG00000003166	-0.516115	6.44467	0.00125483	0.00886942	0.0180519	-1	3102.83	4318.1	4830.13	3556.23	3707.38	3788.6	Dgcr2	DiGeorge syndrome critical region gene 2 [Source:MGI Symbol;Acc:MGI:892866]
ENSMUSG00000003184	0.17905	5.11155	0.332761	0.502351	0.0236699	0	1325.85	1225.07	1218.46	1721.48	1801.47	2156.39	Irf3	interferon regulatory factor 3 [Source:MGI Symbol;Acc:MGI:1859179]
ENSMUSG00000003190	0.434168	0.826454	0.285329	0.454311	0.0996404	0	56.2802	66.8528	47.6257	89.308	68.257	152.822	Bcl2l12	BCL2-like 12 (proline rich) [Source:MGI Symbol;Acc:MGI:1922986]
ENSMUSG00000003198	-0.464027	2.69589	0.108104	0.233578	0.0560224	0	321.463	233.985	315.895	277.581	269.101	289.48	Zfp959	zinc finger protein 959 [Source:MGI Symbol;Acc:MGI:2385058]
ENSMUSG00000003199	0.0236705	5.00786	0.896042	0.946122	0.021897	0	1199.81	1111.87	1443.92	1682.11	1608.94	1702.96	Mpnd	MPN domain containing [Source:MGI Symbol;Acc:MGI:1915297]
ENSMUSG00000003200	-0.27478	5.39104	0.0798209	0.189314	0.0171349	0	1653.87	1780.45	1980.44	1845.03	1914.85	2103.17	Sh3gl1	SH3-domain GRB2-like 1 [Source:MGI Symbol;Acc:MGI:700010]
ENSMUSG00000003206	-0.384726	0.348905	0.334831	0.504731	0.0889041	0	60.2399	52.113	50.8344	60.1258	47.6087	58.0573	Ebi3	Epstein-Barr virus induced gene 3 [Source:MGI Symbol;Acc:MGI:1354171]
ENSMUSG00000003208	-0.0196916	3.04018	0.940841	0.971332	0.0456126	0	324.445	295.815	345.463	366.251	393.296	502.191	Ccdc94	coiled-coil domain containing 94 [Source:MGI Symbol;Acc:MGI:1920136]
ENSMUSG00000003226	-0.407874	7.62934	0.0422024	0.119822	0.0287581	0	5488.22	10553.9	11295	7552.99	9380.4	9358.67	Ranbp2	RAN binding protein 2 [Source:MGI Symbol;Acc:MGI:894323]
ENSMUSG00000003228	0.389194	5.47473	0.0166399	0.0614549	0.0184266	0	1193.68	1695.9	1688.67	2655.77	2492.86	2613.17	Grk5	G protein-coupled receptor kinase 5 [Source:MGI Symbol;Acc:MGI:109161]
ENSMUSG00000003233	-0.14531	5.59634	0.431559	0.597244	0.0239139	0	1292.85	2399.32	2430.61	2387.75	2158.81	2546.85	Dvl3	dishevelled 3	dsh homolog (Drosophila) [Source:MGI Symbol;Acc:MGI:108100]
ENSMUSG00000003234	0.286494	6.26366	0.0622939	0.158557	0.016643	0	2426.9	2778.35	2966.26	4098.79	4031.76	4938.14	Abcf3	ATP-binding cassette	sub-family F (GCN20)	member 3 [Source:MGI Symbol;Acc:MGI:1351656]
ENSMUSG00000003235	0.11882	5.60444	0.455965	0.619614	0.0177694	0	1485.82	1789.89	2289.69	2476.57	2362.15	3004.28	Eif2b5	eukaryotic translation initiation factor 2B	subunit 5 epsilon [Source:MGI Symbol;Acc:MGI:2446176]
ENSMUSG00000079580	3.02817	0.261668	1.25037e-09	6.45731e-08	0.115903	1	6	15.0566	7.66316	105.204	63.3384	142.764	Tmem217	transmembrane protein 217 [Source:MGI Symbol;Acc:MGI:3646280]
ENSMUSG00000024502	3.01665	0.837413	9.26786e-11	6.36921e-09	0.109991	1	12	13.6225	18.62	118	99.7435	259.927	Jakmip2	janus kinase and microtubule interacting protein 2 [Source:MGI Symbol;Acc:MGI:1923467]	cytosolic	2B	member 1 [Source:MGI Symbol;Acc:MGI:1926342]
ENSMUSG00000000154	3.01251	2.59789	1.24308e-20	3.6666e-18	0.058105	1	31.0336	56.2254	71.4502	556.784	451.607	636.544	Slc22a18	solute carrier family 22 (organic cation transporter)
ENSMUSG00000003279	-0.480974	3.84191	0.0370415	0.108902	0.0363118	0	459.02	786.851	751.985	661.311	604.227	569.027	Dlgap1	discs	large (Drosophila) homolog-associated protein 1 [Source:MGI Symbol;Acc:MGI:1346065]
ENSMUSG00000003282	-0.846191	3.55291	0.00356318	0.0196481	0.0575615	-1	306.839	760.163	767.244	363.969	490.788	435.538	Plag1	pleiomorphic adenoma gene 1 [Source:MGI Symbol;Acc:MGI:1891916]
ENSMUSG00000003283	0.530447	1.36764	0.220805	0.382506	0.122067	0	58	92	98	214.768	161.422	75.1124	Hck	hemopoietic cell kinase [Source:MGI Symbol;Acc:MGI:96052]
ENSMUSG00000003299	0.0289356	5.33155	0.856494	0.920984	0.017292	0	1430.97	1533.97	1734.48	2061.3	1922.08	2298.72	Mrpl4	mitochondrial ribosomal protein L4 [Source:MGI Symbol;Acc:MGI:2137210]
ENSMUSG00000003308	-0.0351358	6.17686	0.825945	0.901918	0.0180064	0	2471	3074.05	3116.52	3295.13	3336.43	4464.42	Keap1	kelch-like ECH-associated protein 1 [Source:MGI Symbol;Acc:MGI:1858732]
ENSMUSG00000003309	0.202238	5.61778	0.195284	0.351845	0.0170088	0	1585.75	1802.29	2009.37	2522.4	2463.89	3152.22	Ap1m2	adaptor protein complex AP-1	mu 2 subunit [Source:MGI Symbol;Acc:MGI:1336974]
ENSMUSG00000003316	-0.203875	7.64112	0.281052	0.449835	0.0255606	0	5375.81	9566.83	10915.1	9321.51	9082.41	10256	Glg1	golgi apparatus protein 1 [Source:MGI Symbol;Acc:MGI:104967]
ENSMUSG00000003344	-0.0553436	5.2493	0.728898	0.837899	0.017692	0	1396.15	1515.17	1654.28	1899.54	1798.26	2058.72	Btbd2	BTB (POZ) domain containing 2 [Source:MGI Symbol;Acc:MGI:1933831]
ENSMUSG00000003345	-0.603742	6.67763	0.000170533	0.00181139	0.0182082	-1	4544.87	4731.16	5255.88	4130.5	4146.44	4244.02	Csnk1g2	casein kinase 1	gamma 2 [Source:MGI Symbol;Acc:MGI:1920014]
ENSMUSG00000003346	-0.330965	5.30774	0.0357929	0.10633	0.0172652	0	1561.78	1643.92	2011.91	1731.28	1752.88	1930.64	Abhd17a	abhydrolase domain containing 17A [Source:MGI Symbol;Acc:MGI:106388]
ENSMUSG00000003348	0.1671	3.51855	0.472189	0.633523	0.0364568	0	321.507	488.907	471.691	586.397	569.687	714.595	Mob3a	MOB kinase activator 3A [Source:MGI Symbol;Acc:MGI:3050117]
ENSMUSG00000003352	0.0988578	6.56884	0.527373	0.681499	0.0173054	0	3253.46	3451.77	4131.25	4746.68	4987.44	5429.08	Cacnb3	calcium channel	voltage-dependent	beta 3 subunit [Source:MGI Symbol;Acc:MGI:103307]
ENSMUSG00000030170	3.01115	3.59199	2.83754e-25	1.55436e-22	0.0483665	1	102.855	104.701	101.351	1118.08	741.945	1459.33	Wnt5b	wingless-type MMTV integration site family
ENSMUSG00000003355	-0.340303	4.65356	0.0950404	0.213743	0.0288154	0	915.382	866.744	1588.99	1113.27	1097.15	1215.6	Fkbp11	FK506 binding protein 11 [Source:MGI Symbol;Acc:MGI:1913370]
ENSMUSG00000003360	-0.274762	6.12123	0.0689455	0.170893	0.0160671	0	2641.12	2974.53	3402.58	3145.75	3086.85	3497.51	Ddx23	DEAD (Asp-Glu-Ala-Asp) box polypeptide 23 [Source:MGI Symbol;Acc:MGI:1921601]
ENSMUSG00000022519	2.98881	2.16027	3.45946e-14	4.53515e-12	0.086785	1	26	37.8212	54	429.215	222.226	564.754	Srl	sarcalumenin [Source:MGI Symbol;Acc:MGI:2146620]	member 3 [Source:MGI Symbol;Acc:MGI:1333782]
ENSMUSG00000003378	-0.188079	6.24504	0.228068	0.390762	0.0172014	0	2773.37	3265.29	3515.88	3620.22	3181.05	4177.6	Grik5	glutamate receptor	ionotropic	kainate 5 (gamma 2) [Source:MGI Symbol;Acc:MGI:95818]
ENSMUSG00000003379	0.879909	2.24592	0.0344625	0.103665	0.115725	0	131.895	147.818	103.121	491.581	249.964	177.523	Cd79a	CD79A antigen (immunoglobulin-associated alpha) [Source:MGI Symbol;Acc:MGI:101774]
ENSMUSG00000003380	0.0875923	7.42978	0.659111	0.786421	0.0280966	0	7322.15	5919.52	6083.39	8425.4	8711.43	10369.1	Rabac1	Rab acceptor 1 (prenylated) [Source:MGI Symbol;Acc:MGI:1201692]
ENSMUSG00000003382	0.153418	4.99528	0.36459	0.533037	0.0198182	0	932.834	1296.07	1365.78	1589.89	1643	1962.19	Etv3	ets variant 3 [Source:MGI Symbol;Acc:MGI:1350926]
ENSMUSG00000040490	2.95361	0.517265	8.53429e-11	5.89635e-09	0.098234	1	10	18	8	116.854	96	159.339	Lrfn2	leucine rich repeat and fibronectin type III domain containing 2 [Source:MGI Symbol;Acc:MGI:1917780]
ENSMUSG00000003411	0.128784	5.64601	0.588445	0.732417	0.0398793	0	2274.77	1486.28	1728.22	3121.76	2069.57	2877.01	Rab3b	RAB3B	member RAS oncogene family [Source:MGI Symbol;Acc:MGI:1917158]
ENSMUSG00000003418	0.428834	0.783952	0.37542	0.544304	0.151225	0	23.3136	71.3775	80	157.42	67.6457	66	St8sia6	ST8 alpha-N-acetyl-neuraminide alpha-2	8-sialyltransferase 6 [Source:MGI Symbol;Acc:MGI:2386797]
ENSMUSG00000030519	2.94899	0.506526	1.93353e-10	1.19583e-08	0.104155	1	12	10	14	150.178	72.6576	144.953	Apba2	amyloid beta (A4) precursor protein-binding	IgG	alpha chain transporter [Source:MGI Symbol;Acc:MGI:103017]
ENSMUSG00000032661	2.93168	3.12331	5.13571e-09	2.27663e-07	0.151205	1	20	75.9934	156	446	676.5	1284.28	Oas3	2'-5' oligoadenylate synthetase 3 [Source:MGI Symbol;Acc:MGI:2180850]
ENSMUSG00000003423	-0.0814523	4.09575	0.682247	0.803956	0.0269708	0	630.827	664.027	776.297	793.017	754.063	1026.15	Pih1d1	PIH1 domain containing 1 [Source:MGI Symbol;Acc:MGI:1916095]
ENSMUSG00000003429	-0.341332	7.39055	0.0552321	0.145209	0.0226156	0	7453.23	6477.84	8033.86	7712.23	7380.89	7716.63	Rps11	ribosomal protein S11 [Source:MGI Symbol;Acc:MGI:1351329]
ENSMUSG00000003435	0.198996	7.45232	0.225057	0.387073	0.0192008	0	5495.27	6227.57	7647.63	9621.18	8353.29	11013.6	Supt5	suppressor of Ty 5 [Source:MGI Symbol;Acc:MGI:1202400]
ENSMUSG00000003437	0.179834	6.08565	0.308982	0.478317	0.0220315	0	2555.47	2284.82	2596.72	3962.94	3167.4	4006.28	Paf1	Paf1	RNA polymerase II associated factor	homolog (S. cerevisiae) [Source:MGI Symbol;Acc:MGI:1923988]
ENSMUSG00000003438	0.360993	4.79928	0.0475773	0.130497	0.0229029	0	895.753	905.038	1067.53	1618.44	1339.54	1887.56	Timm50	translocase of inner mitochondrial membrane 50 [Source:MGI Symbol;Acc:MGI:1913775]
ENSMUSG00000003444	-0.119311	4.46502	0.574442	0.721427	0.0314798	0	974.889	779.093	916.631	1085.88	915.116	1275.7	Med29	mediator complex subunit 29 [Source:MGI Symbol;Acc:MGI:1914474]
ENSMUSG00000003452	0.211979	5.96985	0.180038	0.331809	0.0176008	0	1746.66	2612.04	2562.56	3401.11	3174.66	3821.83	Bicd1	bicaudal D homolog 1 (Drosophila) [Source:MGI Symbol;Acc:MGI:1101760]
ENSMUSG00000003458	0.00626021	7.20857	0.970711	0.987319	0.0206623	0	4230.16	6229.73	7259.52	6824.03	7173.71	8994.39	Ncstn	nicastrin [Source:MGI Symbol;Acc:MGI:1891700]
ENSMUSG00000003464	0.0362918	6.02728	0.812072	0.892168	0.0162775	0	2135.05	2506.18	3011.56	3185.92	3249.12	3777.07	Pex19	peroxisomal biogenesis factor 19 [Source:MGI Symbol;Acc:MGI:1334458]
ENSMUSG00000003469	-0.286606	4.7046	0.213492	0.373337	0.0371337	0	1152.15	1155.33	1021.16	1453.69	1185	943.344	Phyhip	phytanoyl-CoA hydroxylase interacting protein [Source:MGI Symbol;Acc:MGI:1860417]
ENSMUSG00000003500	-0.154836	6.34948	0.337648	0.507376	0.0184516	0	2889.81	3151.37	4178.48	3897.7	3481.04	4573.42	Impdh1	inosine 5'-phosphate dehydrogenase 1 [Source:MGI Symbol;Acc:MGI:96567]
ENSMUSG00000003518	-0.262727	5.92007	0.0872426	0.201645	0.0165663	0	2072.88	2668.09	3137.04	2575.03	2732.27	3214.31	Dusp3	dual specificity phosphatase 3 (vaccinia virus phosphatase VH1-related) [Source:MGI Symbol;Acc:MGI:1919599]
ENSMUSG00000003526	0.767483	0.907622	0.0396489	0.114591	0.0832666	0	38.3637	59.6082	62.766	87.1589	108.321	162.193	Prodh	proline dehydrogenase [Source:MGI Symbol;Acc:MGI:97770]
ENSMUSG00000037185	2.92966	4.96278	4.1104e-37	5.25378e-34	0.0321435	1	176.93	348.195	344.57	3306.63	2297.59	2864.84	Krt80	keratin 80 [Source:MGI Symbol;Acc:MGI:1921377]
ENSMUSG00000003528	-0.151515	6.83052	0.328928	0.498545	0.0171068	0	3952.47	4639.23	5656.78	5212.69	5255.92	6217.99	Slc25a1	solute carrier family 25 (mitochondrial carrier	citrate transporter)	member 1 [Source:MGI Symbol;Acc:MGI:1345283]
ENSMUSG00000003531	0.0804301	4.07316	0.691547	0.81013	0.0274088	0	617.305	613.749	686.479	898.786	824.418	940.522	Dgcr6	DiGeorge syndrome critical region gene 6 [Source:MGI Symbol;Acc:MGI:1202877]
ENSMUSG00000003534	-0.170333	7.56671	0.291065	0.460468	0.0185815	0	6256.57	8175.67	9534.28	9023.6	8706.21	9822.93	Ddr1	discoidin domain receptor family	member 1 [Source:MGI Symbol;Acc:MGI:99216]
ENSMUSG00000003541	-0.0425104	4.46471	0.901498	0.949213	0.0802413	0	485.332	783.156	1488.52	543	1356.3	1492.1	Ier3	immediate early response 3 [Source:MGI Symbol;Acc:MGI:104814]
ENSMUSG00000003545	-0.00712948	3.71071	0.990152	0.997239	0.159582	0	295.802	165.241	1180.79	651.897	461.779	918.309	Fosb	FBJ osteosarcoma oncogene B [Source:MGI Symbol;Acc:MGI:95575]
ENSMUSG00000058163	2.92329	2.60429	2.22546e-06	4.61272e-05	0.227916	1	11	59.968	104.857	238.635	314.863	1144.7	Gm5431	predicted gene 5431 [Source:MGI Symbol;Acc:MGI:3645205]
ENSMUSG00000003549	0.372868	3.5612	0.0998665	0.221409	0.0346382	0	346.188	401.392	467.678	598.453	634.713	826.742	Ercc1	excision repair cross-complementing rodent repair deficiency	complementation group 1 [Source:MGI Symbol;Acc:MGI:95412]
ENSMUSG00000003559	0.400204	6.03957	0.0139725	0.0542195	0.0186277	0	2137.68	2179.47	2335.83	3862.8	3408.01	4300.5	As3mt	arsenic (+3 oxidation state) methyltransferase [Source:MGI Symbol;Acc:MGI:1929882]
ENSMUSG00000048483	2.91066	1.35679	4.17313e-09	1.89371e-07	0.137096	1	8.27831	39.401	22.3684	293.481	128.959	253.453	Zdhhc22	zinc finger
ENSMUSG00000003575	-0.450513	6.03245	0.00818288	0.0366236	0.02043	-1	2244.27	3385.31	3393.45	3064.06	2757.37	2674.94	Crtc1	CREB regulated transcription coactivator 1 [Source:MGI Symbol;Acc:MGI:2142523]
ENSMUSG00000003581	0.0208704	4.3479	0.918926	0.959126	0.0261831	0	771.957	766.438	827.917	916.54	1048.09	1206.24	Rnf215	ring finger protein 215 [Source:MGI Symbol;Acc:MGI:1918923]
ENSMUSG00000020695	2.90073	1.8348	9.19887e-06	0.000157998	0.252674	1	2	38	64.6026	487.396	239.96	204.939	Mrc2	mannose receptor
ENSMUSG00000003604	0.473214	3.60873	0.0374713	0.109913	0.0349222	0	366.504	366.389	470.122	658.483	656.819	877.17	Aven	apoptosis	caspase activation inhibitor [Source:MGI Symbol;Acc:MGI:1921518]
ENSMUSG00000028037	2.89438	4.44303	2.47164e-09	1.18469e-07	0.144012	1	61.5839	188	398.419	950.494	1592.31	3524.38	Ifi44	interferon-induced protein 44 [Source:MGI Symbol;Acc:MGI:2443016]
ENSMUSG00000026433	2.88864	1.95959	5.84942e-13	6.06206e-11	0.0896424	1	24	50	33.2552	310.768	224.182	515.279	Rab29	RAB29
ENSMUSG00000035692	2.88258	4.23806	1.34675e-10	8.75277e-09	0.122923	1	78	158	322	765.012	1341.82	3160.73	Isg15	ISG15 ubiquitin-like modifier [Source:MGI Symbol;Acc:MGI:1855694]
ENSMUSG00000003660	-0.194814	7.39974	0.281978	0.45095	0.0234001	0	4715.78	7998.6	9039.44	7547.26	8033.83	8752.51	Snrnp200	small nuclear ribonucleoprotein 200 (U5) [Source:MGI Symbol;Acc:MGI:2444401]
ENSMUSG00000032532	2.87804	0.709615	6.93778e-08	2.24497e-06	0.152365	1	10	18	16	135.993	52	243.536	Cck	cholecystokinin [Source:MGI Symbol;Acc:MGI:88297]
ENSMUSG00000003680	0.162434	5.17518	0.355432	0.525407	0.0213816	0	1336.75	1272.63	1375.77	1861.01	1747.71	2301.42	Taf6l	TAF6-like RNA polymerase II	p300/CBP-associated factor (PCAF)-associated factor [Source:MGI Symbol;Acc:MGI:2444957]
ENSMUSG00000003721	0.27651	5.78739	0.0890182	0.204395	0.0185433	0	1697.62	1923.26	2301.8	2733.95	2769.95	3902.16	Insig2	insulin induced gene 2 [Source:MGI Symbol;Acc:MGI:1920249]
ENSMUSG00000003731	0.0767464	6.42675	0.631245	0.764358	0.018114	0	2501.62	3618.01	3886.02	4253.94	4344.79	5061.37	Kpna6	karyopherin (importin) alpha 6 [Source:MGI Symbol;Acc:MGI:1100836]
ENSMUSG00000003746	-0.174846	7.26524	0.300791	0.47017	0.0203555	0	4831.26	7295.57	7358.91	7654.15	7196.91	7401.1	Man1a	mannosidase 1	alpha [Source:MGI Symbol;Acc:MGI:104677]
ENSMUSG00000003752	-0.0207471	3.9301	0.923674	0.962257	0.0305244	0	515.53	573.749	731.115	687.465	687.385	972.702	Itpkc	inositol 1	4	5-trisphosphate 3-kinase C [Source:MGI Symbol;Acc:MGI:2442554]
ENSMUSG00000003762	-0.512364	5.02706	0.0050903	0.0257588	0.0232231	-1	1275	1725.38	1524.87	1305.33	1524.17	1297.75	Adck4	aarF domain containing kinase 4 [Source:MGI Symbol;Acc:MGI:1924139]
ENSMUSG00000003778	0.151417	6.73866	0.3363	0.506186	0.0176115	0	3180.08	4201.58	4676.06	5719.81	5170.44	6498.88	Brd8	bromodomain containing 8 [Source:MGI Symbol;Acc:MGI:1925906]
ENSMUSG00000003779	-0.98446	2.18413	0.00899931	0.0391024	0.0938658	-1	299.56	221.706	162.883	130.522	196.055	140.534	Kif20a	kinesin family member 20A [Source:MGI Symbol;Acc:MGI:1201682]
ENSMUSG00000003808	0.361495	5.42362	0.0197139	0.069249	0.0166917	0	1279.5	1439.92	1733.41	2309.09	2422.12	2725	Farsa	phenylalanyl-tRNA synthetase	alpha subunit [Source:MGI Symbol;Acc:MGI:1913840]
ENSMUSG00000003809	-0.0670641	4.72833	0.721112	0.832486	0.0243707	0	1043.34	929.865	1212	1365.03	1317.72	1294.97	Gcdh	glutaryl-Coenzyme A dehydrogenase [Source:MGI Symbol;Acc:MGI:104541]
ENSMUSG00000003810	-0.154202	6.47678	0.353481	0.523485	0.0195495	0	2753.75	3709.85	4804.7	4027.29	4406.55	4578.72	Mast2	microtubule associated serine/threonine kinase 2 [Source:MGI Symbol;Acc:MGI:894676]
ENSMUSG00000003812	0.28929	4.38228	0.13795	0.276514	0.0259861	0	735.493	710.863	743.946	1141.72	1108.46	1287.15	Dnase2a	deoxyribonuclease II alpha [Source:MGI Symbol;Acc:MGI:1329019]
ENSMUSG00000003813	-0.190952	5.81154	0.211672	0.371169	0.0163729	0	2011.19	2353.04	2738.64	2590.68	2733.64	2757.91	Rad23a	RAD23a homolog (S. cerevisiae) [Source:MGI Symbol;Acc:MGI:105126]
ENSMUSG00000003814	-0.132444	9.54986	0.432971	0.598765	0.0204849	0	26469.7	28505.7	38314.8	35326.4	32724.1	42816.7	Calr	calreticulin [Source:MGI Symbol;Acc:MGI:88252]
ENSMUSG00000003824	-0.546844	2.70752	0.0881407	0.202978	0.0696205	0	327.164	224.1	351.849	177.998	297.342	347.873	Syce2	synaptonemal complex central element protein 2 [Source:MGI Symbol;Acc:MGI:1919096]
ENSMUSG00000003847	-0.50138	7.31351	0.0243892	0.0808125	0.0353128	0	4026.71	9041.76	9639.27	6688.86	7148.57	6404.4	Nfat5	nuclear factor of activated T cells 5 [Source:MGI Symbol;Acc:MGI:1859333]
ENSMUSG00000003848	0.310155	4.96647	0.0840875	0.196364	0.0223064	0	1070.86	1004.23	1198.81	1829.29	1580.01	1930.51	Nob1	NIN1/RPN12 binding protein 1 homolog (S. cerevisiae) [Source:MGI Symbol;Acc:MGI:1914869]
ENSMUSG00000030344	2.8705	-0.229951	3.2579e-09	1.51423e-07	0.0988319	1	6	8	8	86.2583	54	71.2868	Akap3	A kinase (PRKA) anchor protein 3 [Source:MGI Symbol;Acc:MGI:1341149]	quinone 1 [Source:MGI Symbol;Acc:MGI:103187]
ENSMUSG00000039552	2.85992	2.99938	1.1056e-18	2.60887e-16	0.0604208	1	82.3652	77.2032	62	819.819	509.556	821.436	Rsph4a	radial spoke head 4 homolog A (Chlamydomonas) [Source:MGI Symbol;Acc:MGI:3027894]	receptor type	f polypeptide (PTPRF)	interacting protein (liprin)	alpha 3 [Source:MGI Symbol;Acc:MGI:1924037]
ENSMUSG00000003865	0.610883	5.70682	0.143989	0.284675	0.123358	0	669.544	1294.72	3224.98	2055.86	1925.47	6065.13	Gys1	glycogen synthase 1	muscle [Source:MGI Symbol;Acc:MGI:101805]
ENSMUSG00000003868	0.203556	5.22001	0.250012	0.415519	0.0217897	0	1247.08	1235.59	1610.99	1946.49	1692.05	2558.09	Ruvbl2	RuvB-like protein 2 [Source:MGI Symbol;Acc:MGI:1342299]
ENSMUSG00000003872	-0.264398	1.74235	0.456206	0.619846	0.0801331	0	110.627	109.564	215.088	177.851	151.408	130.811	Lin7b	lin-7 homolog B (C. elegans) [Source:MGI Symbol;Acc:MGI:1330858]
ENSMUSG00000003873	-0.124312	5.39879	0.468003	0.630609	0.0205881	0	1687.11	1570.52	1908.29	1804.92	1940.01	2520.82	Bax	BCL2-associated X protein [Source:MGI Symbol;Acc:MGI:99702]
ENSMUSG00000003882	-0.112421	0.648394	0.80523	0.887094	0.115059	0	59.4992	86.62	38.1611	70.2185	93.444	61.3412	Il7r	interleukin 7 receptor [Source:MGI Symbol;Acc:MGI:96562]
ENSMUSG00000003923	-0.0505917	5.08828	0.776612	0.869593	0.0222801	0	1379.14	1286.24	1373.42	1547.28	1752.23	1859.71	Tfam	transcription factor A	mitochondrial [Source:MGI Symbol;Acc:MGI:107810]
ENSMUSG00000003929	-0.799769	3.194	0.0032408	0.0182212	0.0496663	-1	370.085	525.651	479.115	262	424.957	339.091	Zfp81	zinc finger protein 81 [Source:MGI Symbol;Acc:MGI:1890752]
ENSMUSG00000003934	-0.301163	3.20085	0.251841	0.417954	0.0469443	0	434.151	357.634	382.068	408.274	414.647	443.892	Efnb3	ephrin B3 [Source:MGI Symbol;Acc:MGI:109196]
ENSMUSG00000003948	-0.510812	3.85929	0.01995	0.0698935	0.0327885	0	564.438	696.344	758.967	685.776	588.816	558.674	Mmd	monocyte to macrophage differentiation-associated [Source:MGI Symbol;Acc:MGI:1914718]
ENSMUSG00000003949	-0.656499	3.45524	0.0221766	0.0754363	0.0562966	0	388.486	630.794	578.552	471	519.603	302.245	Hlf	hepatic leukemia factor [Source:MGI Symbol;Acc:MGI:96108]
ENSMUSG00000003955	-0.111615	4.96223	0.728755	0.837842	0.0731375	0	1082.92	917.057	1881.24	853.019	1163.76	2735.93	Fam162a	family with sequence similarity 162	member A [Source:MGI Symbol;Acc:MGI:1917436]
ENSMUSG00000003970	-0.566121	8.45546	0.0021318	0.0133079	0.0242185	-1	16554.3	14108.4	18494.8	13122.9	15350.6	15206.9	Rpl8	ribosomal protein L8 [Source:MGI Symbol;Acc:MGI:1350927]
ENSMUSG00000003992	-0.613292	4.62737	0.000569396	0.00479067	0.0216955	-1	1049.44	1220.02	1253.99	1002.16	1013.42	989.279	Ssbp2	single-stranded DNA binding protein 2 [Source:MGI Symbol;Acc:MGI:1914220]
ENSMUSG00000004018	-0.293834	3.44955	0.290972	0.460468	0.0532104	0	530.173	411.802	446.379	474.349	592.568	432.798	Fancl	Fanconi anemia	complementation group L [Source:MGI Symbol;Acc:MGI:1914280]
ENSMUSG00000004031	-0.169344	1.70917	0.628135	0.76227	0.0769796	0	123	135.358	144.905	173	100	200	Brinp2	bone morphogenic protein/retinoic acid inducible neural-specific 2 [Source:MGI Symbol;Acc:MGI:2443333]
ENSMUSG00000004032	0.520288	4.8287	0.0181033	0.0651649	0.0336597	0	1065.59	801.514	816.45	1524.69	1705.19	1945.09	Gstm5	glutathione S-transferase	mu 5 [Source:MGI Symbol;Acc:MGI:1309466]
ENSMUSG00000062488	2.85077	5.53295	6.60373e-10	3.6304e-08	0.131805	1	187	452.461	760.007	1890.44	2618.58	8509.63	Ifit3b	interferon-induced protein with tetratricopeptide repeats 3B [Source:MGI Symbol;Acc:MGI:3698419]	mu 7 [Source:MGI Symbol;Acc:MGI:1915562]
ENSMUSG00000004040	-0.356765	8.55413	0.0431976	0.121795	0.0222769	0	12148.6	17055.9	21562	15020.3	17420	18530.9	Stat3	signal transducer and activator of transcription 3 [Source:MGI Symbol;Acc:MGI:103038]
ENSMUSG00000004043	0.3667	4.59518	0.0481227	0.131526	0.0236455	0	751.686	872.122	857.809	1506.56	1175.75	1514.92	Stat5a	signal transducer and activator of transcription 5A [Source:MGI Symbol;Acc:MGI:103036]
ENSMUSG00000004044	0.260894	3.43801	0.302067	0.471755	0.043511	0	300	360.101	517.786	630.927	464	730.872	Ptrf	polymerase I and transcript release factor [Source:MGI Symbol;Acc:MGI:1277968]
ENSMUSG00000004054	-0.0947396	5.37025	0.556504	0.707004	0.0180331	0	1382.93	1660.03	2043.36	1908.26	1830.19	2466.15	Map3k11	mitogen-activated protein kinase kinase kinase 11 [Source:MGI Symbol;Acc:MGI:1346880]
ENSMUSG00000004056	-0.352308	6.86841	0.027347	0.0876406	0.018099	0	4158.19	5296.79	6164.68	4565.3	5325.63	6005.67	Akt2	thymoma viral proto-oncogene 2 [Source:MGI Symbol;Acc:MGI:104874]
ENSMUSG00000004069	0.0749514	6.34778	0.635853	0.768098	0.0176591	0	2761.06	2960.63	3676.17	4000.86	3935.53	5013.19	Dnaja3	DnaJ (Hsp40) homolog	subfamily A	member 3 [Source:MGI Symbol;Acc:MGI:1933786]
ENSMUSG00000004070	0.280067	6.00795	0.114326	0.242368	0.0221654	0	2379.68	2132.78	2252.92	3732.99	3407.38	3734.07	Hmox2	heme oxygenase 2 [Source:MGI Symbol;Acc:MGI:109373]
ENSMUSG00000004071	-0.180514	6.09075	0.243659	0.408486	0.0168791	0	2436.27	2994.45	3142.12	3319.27	3260.57	3253.53	Cdip1	cell death inducing Trp53 target 1 [Source:MGI Symbol;Acc:MGI:1913876]
ENSMUSG00000004085	0.459204	3.63036	0.0915487	0.208211	0.0510951	0	253.476	409.72	600.877	570.424	657.296	1002.96	Zak	sterile alpha motif and leucine zipper containing kinase AZK [Source:MGI Symbol;Acc:MGI:2443258]
ENSMUSG00000004096	0.0599891	5.92139	0.744835	0.848549	0.0237066	0	2498.75	1943.57	2468.73	3178.68	2923.87	3450.83	Cwc15	CWC15 homolog (S. cerevisiae) [Source:MGI Symbol;Acc:MGI:1913320]
ENSMUSG00000027514	2.84317	4.45208	1.07551e-07	3.2861e-06	0.175611	1	60.6225	254.702	351.918	749.601	1326.06	4066.2	Zbp1	Z-DNA binding protein 1 [Source:MGI Symbol;Acc:MGI:1927449]	type V	alpha 3 [Source:MGI Symbol;Acc:MGI:1858212]
ENSMUSG00000004099	0.208592	5.88186	0.200547	0.357632	0.0186998	0	1593.71	2433.37	2513.49	3097.2	2912.68	3784.48	Dnmt1	DNA methyltransferase (cytosine-5) 1 [Source:MGI Symbol;Acc:MGI:94912]
ENSMUSG00000004100	0.0408964	5.10017	0.824585	0.900818	0.0230719	0	1295.99	1168.07	1508.8	1734.13	1492.83	2168.4	Ppan	peter pan homolog (Drosophila) [Source:MGI Symbol;Acc:MGI:2178445]
ENSMUSG00000071177	2.83744	1.00742	7.94536e-12	6.65934e-10	0.0875847	1	14	22	20	211.406	122	189	Serpina1d	serine (or cysteine) peptidase inhibitor
ENSMUSG00000004110	0.546028	0.770279	0.240872	0.405054	0.138302	0	18.6667	84	61.3	113.295	113.45	72	Cacna1e	calcium channel	voltage-dependent	R type	alpha 1E subunit [Source:MGI Symbol;Acc:MGI:106217]
ENSMUSG00000004113	0.408363	4.16439	0.121063	0.252911	0.0484449	0	312.722	755.006	807.585	1176.56	836.771	1137.05	Cacna1b	calcium channel	voltage-dependent	N type	alpha 1B subunit [Source:MGI Symbol;Acc:MGI:88296]
ENSMUSG00000004127	-0.374064	2.82547	0.170424	0.318659	0.0500186	0	322.81	310.354	294.637	316.677	293.512	339.007	Trmt10a	tRNA methyltransferase 10A [Source:MGI Symbol;Acc:MGI:1920421]
ENSMUSG00000004151	-0.173999	6.38612	0.334882	0.504759	0.0230735	0	2407.2	3685.98	4604.22	3409.2	3952.87	4837.52	Etv1	ets variant 1 [Source:MGI Symbol;Acc:MGI:99254]
ENSMUSG00000004187	-0.274076	4.40008	0.184464	0.337868	0.0295589	0	960.354	861.044	860.465	1009.27	881.211	1056.82	Kifc2	kinesin family member C2 [Source:MGI Symbol;Acc:MGI:109187]
ENSMUSG00000004207	-0.592685	10.3476	0.000429451	0.00383239	0.0202232	-1	55745.3	58668.6	70867.8	55052.1	51747	53209	Psap	prosaposin [Source:MGI Symbol;Acc:MGI:97783]
ENSMUSG00000004221	0.192688	5.84617	0.27464	0.443413	0.0219905	0	1434.18	2436.14	2587.04	2803.21	3394.31	3263.25	Ikbkg	inhibitor of kappaB kinase gamma [Source:MGI Symbol;Acc:MGI:1338074]
ENSMUSG00000004233	-0.485348	2.99028	0.0503614	0.136079	0.0410514	0	297.216	383.5	417.302	331.191	327.45	359.631	Wars2	tryptophanyl tRNA synthetase 2 (mitochondrial) [Source:MGI Symbol;Acc:MGI:1917810]
ENSMUSG00000004263	0.34111	6.37739	0.0317636	0.0975746	0.0178326	0	2353.39	2914.38	3469.29	4731.04	4207.13	5443.72	Atn1	atrophin 1 [Source:MGI Symbol;Acc:MGI:104725]
ENSMUSG00000004264	-0.189597	6.1506	0.275324	0.443957	0.021396	0	3041.13	2543.66	3275.71	3457.06	3250.34	3524.45	Phb2	prohibitin 2 [Source:MGI Symbol;Acc:MGI:102520]
ENSMUSG00000007034	2.82166	1.94627	1.08506e-10	7.17359e-09	0.108535	1	36	31.438	42.0675	281.928	174.49	586.629	Slc44a4	solute carrier family 44	non-receptor type 6 [Source:MGI Symbol;Acc:MGI:96055]
ENSMUSG00000004267	-0.315515	5.92042	0.070182	0.173035	0.0214234	0	2622.67	2663.97	2552.14	2823.62	2816.25	2654.01	Eno2	enolase 2	gamma neuronal [Source:MGI Symbol;Acc:MGI:95394]
ENSMUSG00000004268	-0.259194	5.51748	0.108314	0.233745	0.0182144	0	1791.93	1943.46	2147.17	1956.37	2259.32	2212.21	Emg1	EMG1 nucleolar protein homolog (S. cerevisiae) [Source:MGI Symbol;Acc:MGI:1315195]
ENSMUSG00000026986	2.81877	3.4055	5.99302e-23	2.55336e-20	0.0474198	1	114	98.1089	90	986.784	787	1073.49	Hnmt	histamine N-methyltransferase [Source:MGI Symbol;Acc:MGI:2153181]
ENSMUSG00000004285	-0.302355	6.31489	0.125793	0.259994	0.0277225	0	3919.04	2916.54	3325.78	3380.91	3728.03	3897.48	Atp6v1f	ATPase	H+ transporting	lysosomal V1 subunit F [Source:MGI Symbol;Acc:MGI:1913394]
ENSMUSG00000082292	2.81661	0.998769	2.44895e-09	1.17749e-07	0.120737	1	6	24	28	115.918	152.748	257.255	Gm12250	predicted gene 12250 [Source:MGI Symbol;Acc:MGI:3649299]
ENSMUSG00000004319	-0.311139	7.07639	0.064582	0.162733	0.0201693	0	4322.79	5965.47	7682.79	5705.45	5987.25	6950.17	Clcn3	chloride channel 3 [Source:MGI Symbol;Acc:MGI:103555]
ENSMUSG00000004347	-0.728231	5.30593	0.00132557	0.00921647	0.0359925	-1	1216.69	1960.29	2825.53	1066.93	1780.81	1767.44	Pde1c	phosphodiesterase 1C [Source:MGI Symbol;Acc:MGI:108413]
ENSMUSG00000004356	0.0231396	4.99113	0.904807	0.951456	0.0262261	0	808.451	1464.55	1526.38	1445.34	1588.78	1932.2	Utp20	UTP20	small subunit (SSU) processome component	homolog (yeast) [Source:MGI Symbol;Acc:MGI:1917933]
ENSMUSG00000004359	-0.0457252	0.819037	0.920366	0.959979	0.08713	0	40	80	91.6667	79.7086	99	81.5	Spic	Spi-C transcription factor (Spi-1/PU.1 related) [Source:MGI Symbol;Acc:MGI:1341168]
ENSMUSG00000030772	2.81417	3.20829	2.03824e-22	7.81565e-20	0.0481131	1	82.0546	86.7517	100	789.16	607.024	1103.24	Dkk3	dickkopf homolog 3 (Xenopus laevis) [Source:MGI Symbol;Acc:MGI:1354952]
ENSMUSG00000004364	-0.220667	7.26634	0.170244	0.318492	0.0184517	0	5543.64	6518.03	7612.98	7242.65	7392.46	7258.77	Cul3	cullin 3 [Source:MGI Symbol;Acc:MGI:1347360]
ENSMUSG00000004366	-0.462232	11.1697	0.0174827	0.0635124	0.0270796	0	97610.3	92692.6	125296	75237.4	97175.8	129742	Sst	somatostatin [Source:MGI Symbol;Acc:MGI:98326]
ENSMUSG00000004371	0.904275	1.94771	0.0570195	0.148231	0.150681	0	54.9801	119.356	148.035	81.9001	304.146	391.74	Il11	interleukin 11 [Source:MGI Symbol;Acc:MGI:107613]
ENSMUSG00000050777	2.81306	2.17825	3.08784e-11	2.35628e-09	0.102538	1	51	42	34	356.331	222	644.792	Tmem37	transmembrane protein 37 [Source:MGI Symbol;Acc:MGI:2157899]
ENSMUSG00000004393	0.405862	5.25429	0.0142434	0.0548496	0.0190255	0	1100.39	1338.65	1448.39	2127.37	1896.27	2725.05	Ddx56	DEAD (Asp-Glu-Ala-Asp) box polypeptide 56 [Source:MGI Symbol;Acc:MGI:1277172]
ENSMUSG00000004394	-0.0884328	7.35058	0.585099	0.729732	0.0187343	0	6114.41	6480.27	7224.18	7571.61	7677.84	9247.44	Tmed4	transmembrane emp24 protein transport domain containing 4 [Source:MGI Symbol;Acc:MGI:1915070]
ENSMUSG00000004415	-0.0486609	1.0823	0.901861	0.949399	0.0696207	0	69.0616	81.3622	100.649	93.2883	102.98	119.541	Col26a1	collagen	type XXVI	alpha 1 [Source:MGI Symbol;Acc:MGI:2155345]
ENSMUSG00000028351	2.81141	1.55336	3.54321e-12	3.12332e-10	0.0897282	1	14	32	40	224	200	355.221	Brinp1	bone morphogenic protein/retinoic acid inducible neural specific 1 [Source:MGI Symbol;Acc:MGI:1928478]
ENSMUSG00000004451	0.0153254	4.73055	0.932294	0.967426	0.0216516	0	870.904	943.565	1331.1	1289	1311.48	1522.21	Ralb	v-ral simian leukemia viral oncogene homolog B (ras related) [Source:MGI Symbol;Acc:MGI:1927244]
ENSMUSG00000004455	-0.0827878	6.72913	0.604102	0.745072	0.0181119	0	3998.23	4136.78	4718.37	5052.34	5376.91	5457.79	Ppp1cc	protein phosphatase 1	catalytic subunit	gamma isoform [Source:MGI Symbol;Acc:MGI:104872]
ENSMUSG00000004460	-0.0123991	6.70303	0.938351	0.970047	0.017996	0	3493.67	3914.97	5038.86	4975.44	4856.02	6250.66	Dnajb11	DnaJ (Hsp40) homolog	subfamily B	member 11 [Source:MGI Symbol;Acc:MGI:1915088]
ENSMUSG00000004462	-0.0754257	4.46166	0.688247	0.808109	0.0241583	0	809.545	889.838	962.104	1048.57	1165.1	1083.91	Tbccd1	TBCC domain containing 1 [Source:MGI Symbol;Acc:MGI:1917823]
ENSMUSG00000004473	-0.33623	1.99132	0.306367	0.475709	0.0699155	0	157	171.598	190.727	209.973	185.464	136.389	Clec11a	C-type lectin domain family 11	member a [Source:MGI Symbol;Acc:MGI:1298219]
ENSMUSG00000004500	-0.618563	4.46016	0.00113777	0.0082046	0.0247464	-1	833.747	1202.73	1126.91	799.334	940.124	937.721	Zfp324	zinc finger protein 324 [Source:MGI Symbol;Acc:MGI:2444641]
ENSMUSG00000004508	0.306409	4.65645	0.136861	0.275346	0.0296006	0	542.907	989.901	1199.03	1304.93	1374.74	1632.11	Gab2	growth factor receptor bound protein 2-associated protein 2 [Source:MGI Symbol;Acc:MGI:1333854]
ENSMUSG00000004530	0.373323	6.78004	0.0214528	0.0736279	0.0186908	0	3145.41	3647.14	4608.58	6470.57	5451.27	7279.99	Coro1c	coronin	actin binding protein 1C [Source:MGI Symbol;Acc:MGI:1345964]
ENSMUSG00000004535	0.234345	7.77819	0.146905	0.288265	0.0186457	0	6971.03	7857.82	9055.64	11140.8	12112.3	13445.5	Tax1bp1	Tax1 (human T cell leukemia virus type I) binding protein 1 [Source:MGI Symbol;Acc:MGI:1289308]
ENSMUSG00000004558	0.706401	1.70379	0.0571927	0.148631	0.0882715	0	113.344	70.1743	98	179.477	156	284.947	Ndrg2	N-myc downstream regulated gene 2 [Source:MGI Symbol;Acc:MGI:1352498]
ENSMUSG00000004561	-0.505558	4.19231	0.00834132	0.0371592	0.0250344	-1	777.407	829.618	917.384	756.618	730.967	843.804	Mettl17	methyltransferase like 17 [Source:MGI Symbol;Acc:MGI:1098577]
ENSMUSG00000004562	0.376432	3.61654	0.108793	0.234198	0.0373112	0	398.96	367.586	487.12	667.718	600.65	876.11	Arhgef40	Rho guanine nucleotide exchange factor (GEF) 40 [Source:MGI Symbol;Acc:MGI:2685515]
ENSMUSG00000032724	2.79795	3.74087	2.87768e-18	6.30542e-16	0.0619841	1	73.9722	154.532	176.694	1123.88	753.47	1764.52	Abtb2	ankyrin repeat and BTB (POZ) domain containing 2 [Source:MGI Symbol;Acc:MGI:2139365]
ENSMUSG00000004567	-0.0104285	5.56107	0.947696	0.975031	0.017584	0	1702.2	1818.76	2065.92	2259.24	2225.36	2799.74	Mcoln1	mucolipin 1 [Source:MGI Symbol;Acc:MGI:1890498]
ENSMUSG00000048572	2.7956	1.51702	9.30332e-07	2.18521e-05	0.188291	1	27.344	16	39	148.604	99.9268	528.718	Tmem252	transmembrane protein 252 [Source:MGI Symbol;Acc:MGI:3583948]
ENSMUSG00000004591	-0.138912	6.11633	0.4133	0.580194	0.0203295	0	2042.92	3179.07	3505.5	2858.02	3514.79	3851	Pkn2	protein kinase N2 [Source:MGI Symbol;Acc:MGI:109211]
ENSMUSG00000029348	2.79011	1.76877	9.39905e-12	7.67626e-10	0.0935902	1	27	22	51.4503	241.225	215.914	453.66	Asphd2	aspartate beta-hydroxylase domain containing 2 [Source:MGI Symbol;Acc:MGI:1920148]	beta polypeptide [Source:MGI Symbol;Acc:MGI:106098]
ENSMUSG00000004626	0.395736	6.72132	0.0186439	0.0664839	0.0200524	0	3438.45	3425.6	3837.34	6056.66	5261.43	7269.48	Stxbp2	syntaxin binding protein 2 [Source:MGI Symbol;Acc:MGI:107370]
ENSMUSG00000004631	-0.016257	4.17605	0.942948	0.972822	0.0343137	0	663.024	607.632	876.344	673.271	985.719	1128.58	Sgce	sarcoglycan	epsilon [Source:MGI Symbol;Acc:MGI:1329042]
ENSMUSG00000004637	0.0816867	4.06375	0.687097	0.807253	0.0273905	0	604.583	644.118	654.371	875.413	808.496	967.35	Wwox	WW domain-containing oxidoreductase [Source:MGI Symbol;Acc:MGI:1931237]
ENSMUSG00000004642	0.439669	4.77029	0.017528	0.0636277	0.0236204	0	858.082	820.631	1048.53	1361.35	1543.43	1967.25	Slbp	stem-loop binding protein [Source:MGI Symbol;Acc:MGI:108402]
ENSMUSG00000004651	0.414901	0.987135	0.252703	0.418751	0.0812024	0	59	62	74.6667	79	115	150	Tyr	tyrosinase [Source:MGI Symbol;Acc:MGI:98880]
ENSMUSG00000034472	2.78929	5.83673	4.78821e-35	4.8961e-32	0.0316434	1	381.651	641.213	714.57	4889.54	3582.71	7116.79	Rasd2	RASD family
ENSMUSG00000004661	-0.282791	3.63963	0.200503	0.357595	0.0329985	0	454.118	550.296	614.743	609.415	533.836	584.715	Arid3b	AT rich interactive domain 3B (BRIGHT-like) [Source:MGI Symbol;Acc:MGI:1930768]
ENSMUSG00000048834	2.77992	1.61713	1.92983e-09	9.57919e-08	0.121087	1	29.8543	35.0473	23.0199	335.834	121.296	353.125	Vstm2a	V-set and transmembrane domain containing 2A [Source:MGI Symbol;Acc:MGI:2384826]
ENSMUSG00000004667	-0.0704695	5.59402	0.691435	0.81013	0.0222662	0	2041.88	1755.87	1962.65	2295.38	2373.55	2605.01	Polr2e	polymerase (RNA) II (DNA directed) polypeptide E [Source:MGI Symbol;Acc:MGI:1913670]
ENSMUSG00000004677	-0.213197	6.15984	0.216639	0.377292	0.021022	0	2049.86	3377.59	3822.46	3467.68	3162.3	3587.29	Myo9b	myosin IXb [Source:MGI Symbol;Acc:MGI:106624]
ENSMUSG00000071203	2.76912	2.46256	1.45667e-18	3.38522e-16	0.0555104	1	46.1556	59.3513	58.5312	515.724	381.896	567.95	Naip5	NLR family
ENSMUSG00000004707	1.23539	0.55987	0.0459542	0.127366	0.243275	0	18.8013	54	28	191.573	78.106	27.6845	Ly9	lymphocyte antigen 9 [Source:MGI Symbol;Acc:MGI:96885]
ENSMUSG00000004730	0.213986	1.80037	0.604168	0.745072	0.112341	0	128.987	142	98.2533	250	207.087	102	Adgre1	adhesion G protein-coupled receptor E1 [Source:MGI Symbol;Acc:MGI:106912]
ENSMUSG00000004748	0.0867275	4.23624	0.696254	0.813845	0.0331483	0	796.747	638.007	677.366	950.521	956.332	1086.7	Mtfp1	mitochondrial fission process 1 [Source:MGI Symbol;Acc:MGI:1916686]
ENSMUSG00000004768	0.237194	4.53188	0.183735	0.336976	0.0217866	0	708.238	848.123	958.919	1170.28	1211.69	1489.9	Rab23	RAB23	member RAS oncogene family [Source:MGI Symbol;Acc:MGI:99833]
ENSMUSG00000004771	-0.0903336	6.69954	0.586305	0.730754	0.0196078	0	4163.8	3873.86	4526.77	4925.99	5097.83	5520.23	Rab11a	RAB11A	member RAS oncogene family [Source:MGI Symbol;Acc:MGI:1858202]
ENSMUSG00000039057	2.7591	1.57425	4.95614e-09	2.2034e-07	0.127455	1	14	33.5497	43.0439	351.482	122.263	307.273	Myo16	myosin XVI [Source:MGI Symbol;Acc:MGI:2685951]	subunit 2 beta [Source:MGI Symbol;Acc:MGI:2145118]
ENSMUSG00000004789	-0.021551	6.59585	0.890819	0.943298	0.0174258	0	3508.14	3728.4	4257.89	4835.37	4779.96	5197.46	Dlst	dihydrolipoamide S-succinyltransferase (E2 component of 2-oxo-glutarate complex) [Source:MGI Symbol;Acc:MGI:1926170]
ENSMUSG00000024302	2.75666	3.34602	3.24084e-20	8.87642e-18	0.0527414	1	84	102	122.963	915.168	585.116	1242.07	Dtna	dystrobrevin alpha [Source:MGI Symbol;Acc:MGI:106039]
ENSMUSG00000004798	-0.0739601	5.6387	0.655547	0.784031	0.0191192	0	1518.74	2292.29	2284.48	2434.37	2574.84	2459.45	Ulk2	unc-51 like kinase 2 [Source:MGI Symbol;Acc:MGI:1352758]
ENSMUSG00000004815	-0.495	4.41578	0.0101857	0.0428021	0.025455	-1	760.505	1144.21	1062.59	820.39	980.66	927.028	Dgkq	diacylglycerol kinase	theta [Source:MGI Symbol;Acc:MGI:102918]
ENSMUSG00000004837	0.149888	0.888489	0.681404	0.803272	0.0813179	0	47.0265	62	97.4648	106.765	87.0718	98.5302	Grap	GRB2-related adaptor protein [Source:MGI Symbol;Acc:MGI:1918770]
ENSMUSG00000004843	0.203121	5.11925	0.25279	0.418805	0.0218671	0	1234.45	1150.63	1408.62	1733.08	1694.64	2345.29	Chmp2b	charged multivesicular body protein 2B [Source:MGI Symbol;Acc:MGI:1916192]
ENSMUSG00000031163	2.75412	0.0996685	8.3865e-07	1.98813e-05	0.156942	1	7.41722	8	15.0066	48	55.5351	171.402	Glod5	glyoxalase domain containing 5 [Source:MGI Symbol;Acc:MGI:1917074]	2-oxoglutarate 5-dioxygenase 3 [Source:MGI Symbol;Acc:MGI:1347008]
ENSMUSG00000004849	-0.196112	5.85556	0.247029	0.412019	0.0202539	0	2477.27	2217.93	2527.06	2757.06	2578.71	2998.01	Ap1s1	adaptor protein complex AP-1	sigma 1 [Source:MGI Symbol;Acc:MGI:1098244]
ENSMUSG00000004864	0.630421	2.60373	0.0768293	0.18453	0.0857757	0	126.192	204.568	238.28	249.964	263.555	643.878	Mapk13	mitogen-activated protein kinase 13 [Source:MGI Symbol;Acc:MGI:1346864]
ENSMUSG00000004865	-0.304844	5.94481	0.0498218	0.134845	0.0169724	0	2385.52	2758.76	2889.52	2718.23	2924.91	2843.76	Srpk1	serine/arginine-rich protein specific kinase 1 [Source:MGI Symbol;Acc:MGI:106908]
ENSMUSG00000004880	-0.558167	4.65534	0.00132127	0.00919076	0.0206818	-1	949.798	1265.44	1353.23	1031.64	1032	1076.39	Lbr	lamin B receptor [Source:MGI Symbol;Acc:MGI:2138281]
ENSMUSG00000004891	0.404671	4.03753	0.100298	0.222019	0.0420609	0	356	505.265	855.987	775.566	932.421	1193.08	Nes	nestin [Source:MGI Symbol;Acc:MGI:101784]
ENSMUSG00000004895	0.0347473	5.26906	0.849218	0.916321	0.0227062	0	1457.81	1328.01	1690.05	2104.54	1617.2	2317.53	Prcc	papillary renal cell carcinoma (translocation-associated) [Source:MGI Symbol;Acc:MGI:2137738]
ENSMUSG00000004896	-0.413163	4.54424	0.0510474	0.137537	0.0311749	0	1130.53	1023.2	928.007	911.986	1064.08	1112.79	Rrnad1	ribosomal RNA adenine dimethylase domain containing 1 [Source:MGI Symbol;Acc:MGI:2387197]
ENSMUSG00000004897	-0.30861	7.1183	0.0567175	0.147672	0.0186758	0	5636.99	5706.88	6778.94	6113.04	5911.64	7186.65	Hdgf	hepatoma-derived growth factor [Source:MGI Symbol;Acc:MGI:1194494]
ENSMUSG00000000901	2.73849	1.71971	3.56181e-11	2.678e-09	0.0964453	1	19.7209	46	34.1458	352.292	171.097	341.571	Mmp11	matrix metallopeptidase 11 [Source:MGI Symbol;Acc:MGI:97008]
ENSMUSG00000004931	0.221808	4.64961	0.226319	0.38859	0.023094	0	825.915	841.6	1069.78	1222.77	1253.17	1717.85	Apba3	amyloid beta (A4) precursor protein-binding	family A	member 3 [Source:MGI Symbol;Acc:MGI:1888527]
ENSMUSG00000004933	0.279399	1.71462	0.424714	0.591399	0.0782248	0	118.517	90.6748	133.732	170.612	134.21	248.617	Matk	megakaryocyte-associated tyrosine kinase [Source:MGI Symbol;Acc:MGI:99259]
ENSMUSG00000004934	0.076689	4.53437	0.691141	0.809895	0.0250986	0	865.863	888.975	880.645	1142.73	1096.89	1443.11	Pias4	protein inhibitor of activated STAT 4 [Source:MGI Symbol;Acc:MGI:2136940]
ENSMUSG00000004936	0.395805	6.42562	0.052599	0.140348	0.0296207	0	2061.39	2960.14	3931.87	3940.68	4298.36	7040.29	Map2k1	mitogen-activated protein kinase kinase 1 [Source:MGI Symbol;Acc:MGI:1346866]
ENSMUSG00000004937	0.304054	6.37281	0.063001	0.159959	0.0189043	0	2628.87	2882.45	3244.91	4611.34	3995	5593.44	Sgta	small glutamine-rich tetratricopeptide repeat (TPR)-containing	alpha [Source:MGI Symbol;Acc:MGI:1098703]
ENSMUSG00000004945	-0.349562	5.16786	0.112595	0.24006	0.0341766	0	1875.95	1296.16	1458.82	1607.08	1691.67	1558.99	Tmem242	transmembrane protein 242 [Source:MGI Symbol;Acc:MGI:1917794]
ENSMUSG00000004947	0.191022	4.40147	0.322701	0.49191	0.0254661	0	734.995	729.397	853.943	1103.84	989.12	1397.38	Dtx2	deltex 2 homolog (Drosophila) [Source:MGI Symbol;Acc:MGI:1921448]
ENSMUSG00000071356	2.73546	3.3855	0.000658002	0.00536831	0.392121	1	84	52	192.626	79.2486	378.851	2499.18	Reg3b	regenerating islet-derived 3 beta [Source:MGI Symbol;Acc:MGI:97478]
ENSMUSG00000004952	0.507551	1.3384	0.150934	0.29371	0.0778292	0	58.9134	100.241	84.3514	167.018	149.568	128.988	Rasa4	RAS p21 protein activator 4 [Source:MGI Symbol;Acc:MGI:1858600]
ENSMUSG00000004961	-0.040044	6.4114	0.81503	0.894457	0.0208489	0	3319.03	3186.83	3612.84	4181.88	3710.56	5124.57	Syt5	synaptotagmin V [Source:MGI Symbol;Acc:MGI:1926368]
ENSMUSG00000004980	-0.562341	8.72371	0.00167398	0.0111038	0.022833	-1	19378.2	18865.5	20861.2	16548.5	18931.2	17054.9	Hnrnpa2b1	heterogeneous nuclear ribonucleoprotein A2/B1 [Source:MGI Symbol;Acc:MGI:104819]
ENSMUSG00000004994	0.380989	4.44249	0.0657083	0.164885	0.0294769	0	764.139	649.859	789.407	1249.47	1038.33	1521.35	Ccdc130	coiled-coil domain containing 130 [Source:MGI Symbol;Acc:MGI:1914986]
ENSMUSG00000004996	0.39654	4.33232	0.040281	0.115655	0.0255546	0	630.507	612.961	807.957	1149.85	1048.58	1337.9	Mri1	methylthioribose-1-phosphate isomerase homolog (S. cerevisiae) [Source:MGI Symbol;Acc:MGI:1915123]
ENSMUSG00000005034	-0.210018	8.47309	0.221736	0.383488	0.0211617	0	11813.5	17120.6	16407.7	16579.2	17359.2	16803.1	Prkacb	protein kinase	cAMP dependent	catalytic	beta [Source:MGI Symbol;Acc:MGI:97594]
ENSMUSG00000005043	0.096153	4.35351	0.623241	0.758852	0.0259029	0	713.861	802.489	804.169	1091.37	912.463	1262.86	Sgsh	N-sulfoglucosamine sulfohydrolase (sulfamidase) [Source:MGI Symbol;Acc:MGI:1350341]
ENSMUSG00000005045	-1.01061	5.67368	3.09627e-06	6.24877e-05	0.0326212	-1	2101.51	3390.76	2586.71	1975.19	1856.61	1334.11	Chd5	chromodomain helicase DNA binding protein 5 [Source:MGI Symbol;Acc:MGI:3036258]
ENSMUSG00000005054	0.0475948	5.88857	0.777981	0.870445	0.0198181	0	2262.74	2044.6	2527.68	2944.32	3177.85	3154.75	Cstb	cystatin B [Source:MGI Symbol;Acc:MGI:109514]
ENSMUSG00000055782	2.73467	3.58552	8.06038e-25	3.86944e-22	0.0414413	1	122	120	122.286	1187.1	826.57	1189.45	Abcd2	ATP-binding cassette
ENSMUSG00000000792	2.73205	0.643807	4.26684e-09	1.93052e-07	0.111032	1	13.1385	19.2811	12.8609	99.3844	89.8607	216.074	Slc5a5	solute carrier family 5 (sodium iodide symporter)
ENSMUSG00000005078	-0.0191346	4.96837	0.919962	0.959824	0.0257567	0	1284.03	1188.61	1191.96	1356.46	1636.97	1816.89	Jkamp	JNK1/MAPK8-associated membrane protein [Source:MGI Symbol;Acc:MGI:1915057]
ENSMUSG00000050122	2.72642	1.34576	2.88577e-10	1.70895e-08	0.1011	1	27.5099	33.8676	12.6932	201.607	193.409	267.61	Vwa3b	von Willebrand factor A domain containing 3B [Source:MGI Symbol;Acc:MGI:1918103]
ENSMUSG00000005102	0.247908	4.87609	0.159794	0.304924	0.0215399	0	795.367	1182.03	1225.61	1535.23	1483.54	1917.58	Eif2ak4	eukaryotic translation initiation factor 2 alpha kinase 4 [Source:MGI Symbol;Acc:MGI:1353427]
ENSMUSG00000005103	0.32473	7.2743	0.0648569	0.163292	0.0220537	0	4404.03	5087.03	6933.64	7856.49	7711.58	11224	Wdr1	WD repeat domain 1 [Source:MGI Symbol;Acc:MGI:1337100]
ENSMUSG00000053675	2.72088	0.389031	8.90786e-08	2.79977e-06	0.130406	1	16.7133	16	4	104.627	84.2922	143.838	Tgm5	transglutaminase 5 [Source:MGI Symbol;Acc:MGI:1921426]	member 9 [Source:MGI Symbol;Acc:MGI:2152844]
ENSMUSG00000031294	2.71225	0.142594	2.18879e-08	7.97427e-07	0.113438	1	5	13.5019	14	76	64.2877	139.212	D630029K05Rik	RIKEN cDNA D630029K05 gene [Source:MGI Symbol;Acc:MGI:2143561]
ENSMUSG00000005125	0.156609	7.63582	0.346291	0.515572	0.0197682	0	5795.12	7334.64	9386.29	10734	9884.11	11789.8	Ndrg1	N-myc downstream regulated gene 1 [Source:MGI Symbol;Acc:MGI:1341799]
ENSMUSG00000005131	0.32492	2.26799	0.279067	0.448109	0.0587108	0	142.277	193.181	163.958	304.68	246.989	263.814	4930550C14Rik	RIKEN cDNA 4930550C14 gene [Source:MGI Symbol;Acc:MGI:1922561]
ENSMUSG00000005142	-0.0449672	6.62863	0.799312	0.883211	0.0222026	0	3702.47	3920.16	4192.28	5668.94	4674.32	4603.07	Man2b1	mannosidase 2	alpha B1 [Source:MGI Symbol;Acc:MGI:107286]
ENSMUSG00000005148	-0.0577975	2.98474	0.830867	0.90442	0.0467108	0	229.231	369.943	361.396	329.327	425.381	439.121	Klf5	Kruppel-like factor 5 [Source:MGI Symbol;Acc:MGI:1338056]
ENSMUSG00000005150	-0.169551	4.18923	0.390779	0.559328	0.0267203	0	722.602	738.291	803.997	837.605	915.106	887.723	Wdr83	WD repeat domain containing 83 [Source:MGI Symbol;Acc:MGI:1915086]
ENSMUSG00000005161	0.189049	7.19481	0.26649	0.433909	0.0206196	0	5219.13	4878.51	5995.68	7099.34	7819.42	9267.78	Prdx2	peroxiredoxin 2 [Source:MGI Symbol;Acc:MGI:109486]
ENSMUSG00000005198	0.350078	7.9543	0.0561346	0.146726	0.0240115	0	6059.23	10224.2	9847.88	14767.6	12242.8	15991.1	Polr2a	polymerase (RNA) II (DNA directed) polypeptide A [Source:MGI Symbol;Acc:MGI:98086]
ENSMUSG00000005204	-0.138901	5.77435	0.360679	0.529792	0.0161588	0	1951.33	2227.86	2620.62	2548.14	2654.73	2836.18	Senp3	SUMO/sentrin specific peptidase 3 [Source:MGI Symbol;Acc:MGI:2158736]
ENSMUSG00000005220	0.493768	0.947451	0.2355	0.399114	0.105629	0	74.9768	52.0397	52.1908	106.534	74.1887	162.917	Corin	corin [Source:MGI Symbol;Acc:MGI:1349451]
ENSMUSG00000005225	-0.199465	4.22372	0.30404	0.473535	0.0256674	0	603.66	897.617	874.133	827.296	905.608	947.979	Plekha8	pleckstrin homology domain containing	family A (phosphoinositide binding specific) member 8 [Source:MGI Symbol;Acc:MGI:2681164]
ENSMUSG00000005232	0.182985	10.5537	0.307444	0.476513	0.0230877	0	54983.5	53377.1	56314.9	79429	86086.9	80487.7	G6pc2	glucose-6-phosphatase	catalytic	2 [Source:MGI Symbol;Acc:MGI:1277193]
ENSMUSG00000005233	0.080161	7.11323	0.660568	0.787424	0.0237018	0	5385.4	4940.99	5388.98	6593.15	8055.09	7262.89	Spc25	SPC25	NDC80 kinetochore complex component	homolog (S. cerevisiae) [Source:MGI Symbol;Acc:MGI:1913692]
ENSMUSG00000005237	-0.242013	3.44173	0.321818	0.491247	0.0402963	0	355.9	540.893	499.909	504.812	547.077	472.423	Dnah2	dynein	axonemal	heavy chain 2 [Source:MGI Symbol;Acc:MGI:107731]
ENSMUSG00000047361	2.70864	1.08403	1.42409e-08	5.54382e-07	0.122757	1	32	15.0541	14	228.901	126	190	Gm973	predicted gene 973 [Source:MGI Symbol;Acc:MGI:2685819]
ENSMUSG00000005262	-0.44973	6.10006	0.00347063	0.0192662	0.0166406	-1	2825.37	3047.08	3476.39	2904.76	2941.72	3095.75	Ufd1l	ubiquitin fusion degradation 1 like [Source:MGI Symbol;Acc:MGI:109353]
ENSMUSG00000005267	-0.152782	3.48307	0.527409	0.681499	0.0391698	0	316.825	507.14	589.067	515.42	502.575	616.035	Zfp287	zinc finger protein 287 [Source:MGI Symbol;Acc:MGI:2176561]
ENSMUSG00000005268	-0.972157	7.88652	1.83559e-06	3.90488e-05	0.0292078	-1	8485.71	13953.6	15296.3	8106.81	9422.11	6936.39	Prlr	prolactin receptor [Source:MGI Symbol;Acc:MGI:97763]
ENSMUSG00000005299	0.197658	6.01454	0.213109	0.373008	0.0177099	0	2203.05	2328.46	2555.37	3595.05	3165.3	3912.15	Letm1	leucine zipper-EF-hand containing transmembrane protein 1 [Source:MGI Symbol;Acc:MGI:1932557]
ENSMUSG00000005312	0.179458	7.21213	0.262647	0.429341	0.0182994	0	4353.08	5512.79	6743.58	7952.64	7573.18	8809.24	Ubqln1	ubiquilin 1 [Source:MGI Symbol;Acc:MGI:1860276]
ENSMUSG00000005320	-0.26375	0.42449	0.601422	0.742842	0.151944	0	71.7301	37.1854	54.8359	46.4744	30.9877	110.617	Fgfr4	fibroblast growth factor receptor 4 [Source:MGI Symbol;Acc:MGI:95525]
ENSMUSG00000051811	2.70049	0.570786	3.44876e-07	9.2133e-06	0.152342	1	10	12	22.8071	83.7693	63.5537	239.397	Cox6b2	cytochrome c oxidase subunit VIb polypeptide 2 [Source:MGI Symbol;Acc:MGI:3044182]
ENSMUSG00000005354	-0.401133	5.91364	0.0128008	0.0507466	0.0182459	0	2545	2520.36	3012.49	2589.39	2754.97	2652.67	Txn2	thioredoxin 2 [Source:MGI Symbol;Acc:MGI:1929468]
ENSMUSG00000018507	2.68481	2.65955	2.64784e-14	3.50108e-12	0.0728798	1	49.9933	57.3359	93.9708	546.787	340.94	800.466	Trpv2	transient receptor potential cation channel
ENSMUSG00000005370	0.207304	4.92251	0.227962	0.390645	0.0204673	0	862.272	1158.85	1337.23	1475.73	1627.19	1927.13	Msh6	mutS homolog 6 (E. coli) [Source:MGI Symbol;Acc:MGI:1343961]
ENSMUSG00000005371	-0.226838	6.28324	0.144017	0.284694	0.0170091	0	2638.66	3367.65	4015.54	3627.72	3659.71	3773.82	Fbxo11	F-box protein 11 [Source:MGI Symbol;Acc:MGI:2147134]
ENSMUSG00000005373	-0.889491	8.20704	0.000443391	0.00392879	0.0452446	-1	14928.1	15849.6	13985.4	13789.3	10551.8	7140.54	Mlxipl	MLX interacting protein-like [Source:MGI Symbol;Acc:MGI:1927999]
ENSMUSG00000005374	-0.44126	5.92681	0.00887438	0.0387606	0.0199906	-1	1990.92	2850.32	3586.33	2309.01	2535.18	3162.13	Tbl2	transducin (beta)-like 2 [Source:MGI Symbol;Acc:MGI:1351652]
ENSMUSG00000005378	0.0843862	4.79632	0.6613	0.788052	0.025343	0	1089.12	900.949	1162.74	1466.5	1314.62	1635.83	Wbscr22	Williams Beuren syndrome chromosome region 22 [Source:MGI Symbol;Acc:MGI:1913388]
ENSMUSG00000005397	0.225059	5.04642	0.306859	0.476184	0.0342433	0	675.241	1312.05	1730.45	1766.99	1936.35	1769.59	Nid1	nidogen 1 [Source:MGI Symbol;Acc:MGI:97342]
ENSMUSG00000005410	0.136833	2.75671	0.643571	0.774265	0.0582531	0	224	246.25	286.42	464.072	266.832	350.145	Mcm5	minichromosome maintenance deficient 5	cell division cycle 46 (S. cerevisiae) [Source:MGI Symbol;Acc:MGI:103197]
ENSMUSG00000005413	0.136138	6.56118	0.595671	0.737699	0.0470237	0	2119.17	3352.29	5541.29	3448.24	6582.58	5222.43	Hmox1	heme oxygenase 1 [Source:MGI Symbol;Acc:MGI:96163]
ENSMUSG00000005417	-0.218211	7.80587	0.177456	0.328207	0.0187103	0	7784.86	10067.6	10746.8	10323	10524.7	11066.5	Mprip	myosin phosphatase Rho interacting protein [Source:MGI Symbol;Acc:MGI:1349438]
ENSMUSG00000005442	-0.145294	7.03996	0.443499	0.608195	0.0256068	0	3402.38	6229.85	7109.87	6019.92	6078.63	7245.01	Cic	capicua homolog (Drosophila) [Source:MGI Symbol;Acc:MGI:1918972]
ENSMUSG00000005447	0.0947591	4.441	0.687699	0.80771	0.0384461	0	698.41	655.026	1156.81	965.004	911.956	1627.19	Pafah1b3	platelet-activating factor acetylhydrolase	isoform 1b	subunit 3 [Source:MGI Symbol;Acc:MGI:108414]
ENSMUSG00000005469	-0.415559	6.93858	0.0101968	0.042837	0.0185744	-1	5067.06	5175.26	6314.05	5433.07	5332.77	5424.31	Prkaca	protein kinase	cAMP dependent	catalytic	alpha [Source:MGI Symbol;Acc:MGI:97592]
ENSMUSG00000005470	-0.113773	0.989403	0.751941	0.853747	0.0752336	0	78.7815	80	77.9931	100.119	82	106.84	Asf1b	anti-silencing function 1B histone chaperone [Source:MGI Symbol;Acc:MGI:1914179]
ENSMUSG00000005481	-0.315992	4.45063	0.0991508	0.220402	0.0253068	0	925.318	895.448	1022.35	892.603	1040.35	1071.77	Ddx39	DEAD (Asp-Glu-Ala-Asp) box polypeptide 39 [Source:MGI Symbol;Acc:MGI:1915528]
ENSMUSG00000005483	0.425632	5.70846	0.0162386	0.0602048	0.0220092	0	1505.59	1723.19	2065.47	2650.46	2555.39	4144.76	Dnajb1	DnaJ (Hsp40) homolog	subfamily B	member 1 [Source:MGI Symbol;Acc:MGI:1931874]
ENSMUSG00000005493	-0.819906	0.74303	0.03229	0.098855	0.0893259	0	52.8	77.6	124.2	69.8333	54.2	58.4161	Msh4	mutS homolog 4 (E. coli) [Source:MGI Symbol;Acc:MGI:1860077]
ENSMUSG00000005501	0.0630493	4.80035	0.714584	0.827661	0.0202396	0	914.241	1162.26	1143.41	1429.84	1386.4	1575.97	Usp40	ubiquitin specific peptidase 40 [Source:MGI Symbol;Acc:MGI:2443184]
ENSMUSG00000005505	0.387343	3.61356	0.0958226	0.215017	0.0365714	0	381.691	430.492	431.06	647.385	602.259	900.1	Kbtbd4	kelch repeat and BTB (POZ) domain containing 4 [Source:MGI Symbol;Acc:MGI:1914386]
ENSMUSG00000005506	-0.358395	7.09953	0.0340446	0.10275	0.0203393	0	4441.64	6432.66	7626.08	5645.08	6462.12	6437.38	Celf1	CUGBP	Elav-like family member 1 [Source:MGI Symbol;Acc:MGI:1342295]
ENSMUSG00000005510	0.235395	5.94528	0.195889	0.352729	0.0233423	0	2297.27	1830.44	2495.88	3027.07	3172.2	4141.88	Ndufs3	NADH dehydrogenase (ubiquinone) Fe-S protein 3 [Source:MGI Symbol;Acc:MGI:1915599]
ENSMUSG00000032554	2.67894	3.32074	4.90702e-06	9.24617e-05	0.211475	1	58.5974	80.6755	190.501	352.913	328.288	2097.1	Trf	transferrin [Source:MGI Symbol;Acc:MGI:98821]
ENSMUSG00000005533	-1.27545	6.25381	1.50183e-05	0.000237474	0.0600388	-1	1750.41	5342.02	6251.98	1851.42	2760.68	2257.71	Igf1r	insulin-like growth factor I receptor [Source:MGI Symbol;Acc:MGI:96433]
ENSMUSG00000005534	-0.0774939	6.05672	0.675887	0.799102	0.0241178	0	1699.7	3204.34	3350.98	3204.16	3334.36	3449.37	Insr	insulin receptor [Source:MGI Symbol;Acc:MGI:96575]
ENSMUSG00000005553	-1.27818	3.20043	5.07145e-06	9.52093e-05	0.0518911	-1	466.376	510.729	555.899	249.66	351.237	218.446	Atp4a	ATPase	H+/K+ exchanging	gastric	alpha polypeptide [Source:MGI Symbol;Acc:MGI:88113]
ENSMUSG00000005566	-0.0425892	7.28906	0.794632	0.880759	0.0190592	0	5202.43	6178.95	7506.85	7614.35	6912.05	9372.96	Trim28	tripartite motif-containing 28 [Source:MGI Symbol;Acc:MGI:109274]
ENSMUSG00000005575	-0.0451872	5.82639	0.779376	0.870971	0.0183667	0	2182.44	2280.39	2287.21	2810.6	2638.61	3184.15	Ube2m	ubiquitin-conjugating enzyme E2M [Source:MGI Symbol;Acc:MGI:108278]
ENSMUSG00000005580	-0.495425	5.46434	0.0493962	0.133882	0.0448198	0	1011.58	2809.7	2465.54	1717.75	2151.19	1758.29	Adcy9	adenylate cyclase 9 [Source:MGI Symbol;Acc:MGI:108450]
ENSMUSG00000005583	0.296239	3.21423	0.275978	0.444778	0.0499567	0	306	349.391	316.636	638.911	466	454	Mef2c	myocyte enhancer factor 2C [Source:MGI Symbol;Acc:MGI:99458]
ENSMUSG00000005609	0.400203	6.41185	0.012985	0.0512517	0.0183258	0	2572.21	2939.71	3154.51	4841.93	4347.68	5822.32	Ctr9	Ctr9	Paf1/RNA polymerase II complex component	homolog (S. cerevisiae) [Source:MGI Symbol;Acc:MGI:109345]
ENSMUSG00000005610	-0.39002	9.31264	0.0292978	0.0921029	0.0229269	0	20636	30016.2	36044	24762	30580.9	29625.9	Eif4g2	eukaryotic translation initiation factor 4	gamma 2 [Source:MGI Symbol;Acc:MGI:109207]
ENSMUSG00000005615	0.0428051	5.83497	0.787812	0.876248	0.0178086	0	1621.95	2442.09	2671.24	2835.48	2867.67	3246.09	Pcyt1a	phosphate cytidylyltransferase 1	choline	alpha isoform [Source:MGI Symbol;Acc:MGI:88557]
ENSMUSG00000005621	0.168229	5.84845	0.304175	0.473648	0.0188751	0	1571.4	2440.27	2475.08	3111.72	2765.1	3557.38	Zfp592	zinc finger protein 592 [Source:MGI Symbol;Acc:MGI:2443541]
ENSMUSG00000005625	0.281014	6.43046	0.0928143	0.210341	0.0197756	0	2949.33	2852.94	3346.66	4528.21	4366.58	5780.32	Psmd4	proteasome (prosome	macropain) 26S subunit	non-ATPase	4 [Source:MGI Symbol;Acc:MGI:1201670]
ENSMUSG00000005640	-0.808002	8.19216	0.000368968	0.00339282	0.0364314	-1	12696.7	16965.6	14191.9	12829.6	11690.1	7863.27	Insrr	insulin receptor-related receptor [Source:MGI Symbol;Acc:MGI:1346037]
ENSMUSG00000005656	0.165639	5.99062	0.305168	0.47452	0.0183225	0	2291.2	2149.99	2597.46	3250.37	3271.84	3875.76	Snx6	sorting nexin 6 [Source:MGI Symbol;Acc:MGI:1919433]
ENSMUSG00000005667	-0.88421	6.58924	3.90268e-06	7.66444e-05	0.0257424	-1	4331.22	5298.21	5102.22	3144.21	4229.31	2994.72	Mthfd2	methylenetetrahydrofolate dehydrogenase (NAD+ dependent)	methenyltetrahydrofolate cyclohydrolase [Source:MGI Symbol;Acc:MGI:1338850]
ENSMUSG00000005672	-0.00689477	3.93245	0.981577	0.992382	0.0385777	0	367.411	655.302	831.385	797.387	670.704	883.189	Kit	kit oncogene [Source:MGI Symbol;Acc:MGI:96677]
ENSMUSG00000005674	-0.20816	4.14252	0.339007	0.508527	0.0327605	0	808.146	633.444	755.462	820.208	804.736	901.01	Tomm40l	translocase of outer mitochondrial membrane 40 homolog-like (yeast) [Source:MGI Symbol;Acc:MGI:3589112]
ENSMUSG00000005677	-0.0923066	3.17317	0.727788	0.836981	0.0475361	0	394.067	304.897	380.646	450.394	424.594	466.203	Nr1i3	nuclear receptor subfamily 1	group I	member 3 [Source:MGI Symbol;Acc:MGI:1346307]
ENSMUSG00000032878	2.66653	0.412403	2.44781e-05	0.000360658	0.225757	1	0	24	18	103	71.6067	164	Ccdc85a	coiled-coil domain containing 85A [Source:MGI Symbol;Acc:MGI:2445069]
ENSMUSG00000005682	-0.744196	5.16645	1.34557e-05	0.000217246	0.0201662	-1	1435.24	1945.01	1960.17	1424.85	1408.14	1289.81	Pan2	PAN2 polyA specific ribonuclease subunit homolog (S. cerevisiae) [Source:MGI Symbol;Acc:MGI:1918984]
ENSMUSG00000005683	-0.0766833	6.47743	0.633791	0.766466	0.0182828	0	2746.77	3692.66	4516.2	4165.29	4419.81	4813.49	Cs	citrate synthase [Source:MGI Symbol;Acc:MGI:88529]
ENSMUSG00000005686	0.289346	1.96512	0.386451	0.555258	0.0728653	0	88.8601	162.596	165.981	155.499	217.935	287.55	Ampd3	adenosine monophosphate deaminase 3 [Source:MGI Symbol;Acc:MGI:1096344]
ENSMUSG00000005687	-0.127587	6.19379	0.430881	0.59674	0.0185591	0	2888.87	2713.84	3389.39	3443.39	3445.9	3920.48	Bcas2	breast carcinoma amplified sequence 2 [Source:MGI Symbol;Acc:MGI:1915433]
ENSMUSG00000005698	-0.344127	6.35124	0.025593	0.0835915	0.0167783	0	3141.06	3639.88	4026.03	3599.57	3627.43	3872.28	Ctcf	CCCTC-binding factor [Source:MGI Symbol;Acc:MGI:109447]
ENSMUSG00000005699	-0.0954083	3.79498	0.664254	0.790467	0.0329621	0	547.127	522.135	610.394	612.233	641.687	823.114	Pard6a	par-6 family cell polarity regulator alpha [Source:MGI Symbol;Acc:MGI:1927223]
ENSMUSG00000005718	0.0688846	2.94958	0.803585	0.886272	0.0491733	0	274.589	326.233	278.344	446.947	381.172	380.39	Tfap4	transcription factor AP4 [Source:MGI Symbol;Acc:MGI:103239]
ENSMUSG00000005732	-0.44014	5.45192	0.0216524	0.0741141	0.0258114	0	2180.96	1636.04	2033.54	1792.42	1871.28	2073.34	Ranbp1	RAN binding protein 1 [Source:MGI Symbol;Acc:MGI:96269]
ENSMUSG00000005763	0.130293	1.50892	0.744312	0.848366	0.0992911	0	53.3814	143.207	127.855	181.331	143.799	122.037	Cd247	CD247 antigen [Source:MGI Symbol;Acc:MGI:88334]
ENSMUSG00000005774	0.0613531	5.50375	0.711622	0.826158	0.0192619	0	1316.02	1837.68	2162.15	2104.18	2232.14	2851.06	Rfx5	regulatory factor X	5 (influences HLA class II expression) [Source:MGI Symbol;Acc:MGI:1858421]
ENSMUSG00000005779	-0.208327	7.0883	0.24294	0.407681	0.0227168	0	5923.5	5148.11	5956.09	5787.35	6455.87	7300.36	Psmb4	proteasome (prosome	macropain) subunit	beta type 4 [Source:MGI Symbol;Acc:MGI:1098257]
ENSMUSG00000005802	-0.00356013	5.64151	0.986297	0.994925	0.0227166	0	1290.14	2305.27	2426.58	2313.14	2499.98	2902	Slc30a4	solute carrier family 30 (zinc transporter)	member 4 [Source:MGI Symbol;Acc:MGI:1345282]
ENSMUSG00000005803	0.120443	6.13671	0.456646	0.620156	0.018409	0	2549.92	2410.45	2968.52	3465.33	3572.51	4309.58	Sqrdl	sulfide quinone reductase-like (yeast) [Source:MGI Symbol;Acc:MGI:1929899]
ENSMUSG00000037379	2.66019	6.15394	2.21522e-42	3.77522e-39	0.0238011	1	731.944	813.317	728.872	6225.94	4943.09	7932.51	Spon2	spondin 2	subunit 6	pallidin [Source:MGI Symbol;Acc:MGI:1927580]
ENSMUSG00000005813	-0.238786	5.92349	0.123031	0.255941	0.0168382	0	2148.43	2657.64	3000.74	2516.11	3005.39	3078.34	Metap1	methionyl aminopeptidase 1 [Source:MGI Symbol;Acc:MGI:1922874]
ENSMUSG00000005823	0.148636	6.05124	0.338291	0.507969	0.0169484	0	2100.35	2423.2	2948.45	3344.34	3262.4	4199.24	Gpr108	G protein-coupled receptor 108 [Source:MGI Symbol;Acc:MGI:1925558]
ENSMUSG00000005836	-0.293663	4.04968	0.162253	0.307884	0.0302281	0	650.944	595.256	915.034	736.239	692.494	870.839	Gata6	GATA binding protein 6 [Source:MGI Symbol;Acc:MGI:107516]
ENSMUSG00000005846	0.0220248	5.95472	0.895628	0.945889	0.0192899	0	2386.22	2124.33	2715.53	3209.72	3012.98	3420.96	Rsl1d1	ribosomal L1 domain containing 1 [Source:MGI Symbol;Acc:MGI:1913659]
ENSMUSG00000005871	-0.067524	6.61509	0.735707	0.842775	0.0283051	0	2321.31	4742.52	5111.16	4714.99	4848.34	5212.8	Apc	adenomatosis polyposis coli [Source:MGI Symbol;Acc:MGI:88039]
ENSMUSG00000005873	-0.330435	6.91772	0.0408081	0.116601	0.018543	0	4635.36	4966.97	6383.16	4997.01	5768.74	5763.52	Reep5	receptor accessory protein 5 [Source:MGI Symbol;Acc:MGI:1270152]
ENSMUSG00000005881	0.17749	6.85958	0.283908	0.452988	0.0194922	0	3991.82	3937.25	4931.3	5843.16	5670.37	7617.47	Ergic3	ERGIC and golgi 3 [Source:MGI Symbol;Acc:MGI:1913616]
ENSMUSG00000005882	-0.0240612	5.10293	0.885031	0.939549	0.0192244	0	1285.45	1338.53	1445.8	1726.73	1618.3	1916.93	Uqcc1	ubiquinol-cytochrome c reductase complex assembly factor 1 [Source:MGI Symbol;Acc:MGI:1929472]
ENSMUSG00000030643	2.65522	0.417552	1.1941e-08	4.7326e-07	0.109298	1	10.38	20	10	131.12	70.866	134.792	Rab30	RAB30
ENSMUSG00000005886	-0.178359	6.55685	0.345433	0.514606	0.0253695	0	2441.89	4601.66	5057.56	4374.05	4429.29	4833.87	Ncoa2	nuclear receptor coactivator 2 [Source:MGI Symbol;Acc:MGI:1276533]
ENSMUSG00000005893	-0.442831	5.85797	0.0325826	0.0995919	0.0303023	0	1607.61	3226.96	3245	2391.15	2885.41	2264.06	Nr2c2	nuclear receptor subfamily 2	group C	member 2 [Source:MGI Symbol;Acc:MGI:1352466]
ENSMUSG00000005897	0.183002	3.768	0.414778	0.581523	0.0340046	0	464.212	503.459	529.239	790.659	602.441	841.314	Nr2c1	nuclear receptor subfamily 2	group C	member 1 [Source:MGI Symbol;Acc:MGI:1352465]
ENSMUSG00000005899	-0.0557652	4.77894	0.759405	0.858598	0.0225916	0	887.391	1077.88	1371.72	1449.28	1152.2	1559.42	Smpd4	sphingomyelin phosphodiesterase 4 [Source:MGI Symbol;Acc:MGI:1924876]
ENSMUSG00000005907	0.285485	4.97987	0.127912	0.262787	0.0245307	0	786.22	1251.43	1375.31	1811.06	1469.59	2086.67	Pex1	peroxisomal biogenesis factor 1 [Source:MGI Symbol;Acc:MGI:1918632]
ENSMUSG00000005936	0.108841	6.52399	0.507012	0.663515	0.0190883	0	2781.53	3384.14	4420.62	4523.21	4404.26	5892.37	Kctd20	potassium channel tetramerisation domain containing 20 [Source:MGI Symbol;Acc:MGI:1914239]
ENSMUSG00000005949	0.128387	5.17631	0.427302	0.593602	0.0181173	0	1111.49	1481.63	1505.35	1811.21	1984.6	2025.52	Ctns	cystinosis	nephropathic [Source:MGI Symbol;Acc:MGI:1932872]
ENSMUSG00000071540	2.65083	1.8306	7.69332e-11	5.34202e-09	0.0950815	1	22	54	38	386.879	188	351.959	3425401B19Rik	RIKEN cDNA 3425401B19 gene [Source:MGI Symbol;Acc:MGI:3588196]
ENSMUSG00000005958	0.430271	0.264682	0.344015	0.513279	0.123416	0	22	30	67.6887	49.972	53.351	103.266	Ephb3	Eph receptor B3 [Source:MGI Symbol;Acc:MGI:104770]
ENSMUSG00000005968	0.329965	5.32768	0.0589033	0.151919	0.0212457	0	1352.73	1425.21	1384.32	2349.7	1919.88	2651.76	Tuft1	tuftelin 1 [Source:MGI Symbol;Acc:MGI:109572]
ENSMUSG00000005973	0.113073	5.02934	0.52561	0.679805	0.0220146	0	1018.64	1162.12	1558.95	1436.22	1713.92	2115.31	Rcn1	reticulocalbin 1 [Source:MGI Symbol;Acc:MGI:104559]
ENSMUSG00000005980	-0.619605	2.05032	0.0604237	0.155057	0.0709802	0	148.63	207.247	240.156	155.89	210.585	128.812	Dnase1	deoxyribonuclease I [Source:MGI Symbol;Acc:MGI:103157]
ENSMUSG00000040969	2.64411	2.39978	8.93349e-16	1.53957e-13	0.0620016	1	33.9931	61.298	77.6413	511.486	406.603	460.525	Arhgef38	Rho guanine nucleotide exchange factor (GEF) 38 [Source:MGI Symbol;Acc:MGI:1924919]
ENSMUSG00000005982	-0.507895	5.90545	0.00214267	0.0133324	0.019203	-1	2236.05	2985.43	3148.1	2641.63	2631.96	2320.93	Naa60	N(alpha)-acetyltransferase 60	NatF catalytic subunit [Source:MGI Symbol;Acc:MGI:1922013]
ENSMUSG00000005983	0.370922	3.08823	0.157261	0.301841	0.0458891	0	293.802	288.473	278.061	462.111	434.99	581.898	1700037C18Rik	RIKEN cDNA 1700037C18 gene [Source:MGI Symbol;Acc:MGI:1920511]
ENSMUSG00000005986	0.257174	3.59325	0.270208	0.438458	0.0366262	0	438.225	394.465	448.3	641.747	635.4	747.51	Ankrd13d	ankyrin repeat domain 13 family	member D [Source:MGI Symbol;Acc:MGI:1915673]
ENSMUSG00000006005	0.0505185	7.42732	0.767198	0.86378	0.0208168	0	4877.52	7054.16	8372.17	9090.34	7956.63	10044.6	Tpr	translocated promoter region	nuclear basket protein [Source:MGI Symbol;Acc:MGI:1922066]
ENSMUSG00000006010	-0.182326	5.79897	0.27499	0.443652	0.0196272	0	2139.61	2331.21	2497.92	2397.79	3006.74	2619.99	BC003331	cDNA sequence BC003331 [Source:MGI Symbol;Acc:MGI:2385108]
ENSMUSG00000006014	-0.555032	0.384637	0.152144	0.295278	0.0889931	0	58.2252	59.1629	60.3144	52.2944	37.6307	70.5031	Prg4	proteoglycan 4 (megakaryocyte stimulating factor	articular superficial zone protein) [Source:MGI Symbol;Acc:MGI:1891344]
ENSMUSG00000006019	-0.000518456	4.93451	1	1	0.0210697	0	933.169	1205.53	1518.19	1588.67	1384.72	1750.55	Dhx34	DEAH (Asp-Glu-Ala-His) box polypeptide 34 [Source:MGI Symbol;Acc:MGI:1918973]
ENSMUSG00000006021	0.197847	3.225	0.424941	0.591555	0.0410601	0	307.552	302.438	417.602	445.33	488.843	608.274	Kptn	kaptin [Source:MGI Symbol;Acc:MGI:1890380]
ENSMUSG00000006024	-0.446775	7.92952	0.0143607	0.0551626	0.0237665	0	11117.3	10215	11568.7	11096.4	10430	10203.1	Napa	N-ethylmaleimide sensitive fusion protein attachment protein alpha [Source:MGI Symbol;Acc:MGI:104563]
ENSMUSG00000006050	0.0439249	6.37743	0.795239	0.880799	0.0200677	0	3196.3	2906.78	3493.31	4073.88	4124.01	4857.91	Sra1	steroid receptor RNA activator 1 [Source:MGI Symbol;Acc:MGI:1344414]
ENSMUSG00000006057	-0.284468	6.5264	0.092888	0.210352	0.020339	0	3930.12	3543.28	4408.35	4033.47	4350.31	4435.57	Atp5g1	ATP synthase	H+ transporting	mitochondrial F0 complex	subunit C1 (subunit 9) [Source:MGI Symbol;Acc:MGI:107653]
ENSMUSG00000006058	-0.234055	5.12356	0.168434	0.316132	0.0201081	0	1441.61	1356.66	1624.61	1520.3	1615.48	1814.08	Snf8	SNF8	ESCRT-II complex subunit	homolog (S. cerevisiae) [Source:MGI Symbol;Acc:MGI:1343161]
ENSMUSG00000006095	0.164432	5.77124	0.333253	0.502844	0.0202349	0	2045.13	1761.59	2224.73	2853.74	2816.3	3246.64	Tbcb	tubulin folding cofactor B [Source:MGI Symbol;Acc:MGI:1913661]
ENSMUSG00000006127	0.150285	5.07417	0.35822	0.527849	0.0184991	0	1040.11	1345.89	1399.95	1842.2	1722.42	1895.86	Inpp5k	inositol polyphosphate 5-phosphatase K [Source:MGI Symbol;Acc:MGI:1194899]
ENSMUSG00000006134	0.0319198	4.96592	0.863913	0.925263	0.0241299	0	837.993	1397.08	1475.54	1413.86	1564.88	1917.73	Crkl	v-crk sarcoma virus CT10 oncogene homolog (avian)-like [Source:MGI Symbol;Acc:MGI:104686]
ENSMUSG00000006154	0.0494152	2.37291	0.879463	0.936111	0.0611681	0	172.172	211.183	213.539	264.399	192.941	357.019	Eps8l1	EPS8-like 1 [Source:MGI Symbol;Acc:MGI:1914675]
ENSMUSG00000006169	0.0350833	7.15513	0.827107	0.902416	0.0183832	0	4261.22	5836.33	6740.1	7015.66	7086.19	8208.79	Clint1	clathrin interactor 1 [Source:MGI Symbol;Acc:MGI:2144243]
ENSMUSG00000006191	0.370782	3.85872	0.0767638	0.184401	0.0297543	0	409.676	534.462	552.824	812.109	742.927	971.638	Cdkal1	CDK5 regulatory subunit associated protein 1-like 1 [Source:MGI Symbol;Acc:MGI:1921765]
ENSMUSG00000028217	2.63989	0.301244	8.15554e-07	1.95148e-05	0.151259	1	4	26	8	102	74	134	Cdh17	cadherin 17 [Source:MGI Symbol;Acc:MGI:1095414]
ENSMUSG00000006215	-0.283807	4.49456	0.122818	0.255531	0.0232462	0	855.793	905.071	1172.05	969.702	967.985	1208.43	Zbtb17	zinc finger and BTB domain containing 17 [Source:MGI Symbol;Acc:MGI:107410]
ENSMUSG00000006219	0.597774	2.26309	0.0661425	0.165715	0.0697754	0	96.9229	145.393	215.243	275.82	219.404	396.023	Fblim1	filamin binding LIM protein 1 [Source:MGI Symbol;Acc:MGI:1921452]
ENSMUSG00000006241	-0.175919	3.29241	0.476624	0.636911	0.0407988	0	288.807	452.314	502.124	417.395	486.059	513.34	Ccdc159	coiled-coil domain containing 159 [Source:MGI Symbol;Acc:MGI:1914369]
ENSMUSG00000006262	-0.474081	5.79352	0.00656266	0.0310003	0.0213484	-1	1748.86	2601.28	3438.6	2250.07	2420.25	2492.01	Mob1b	MOB kinase activator 1B [Source:MGI Symbol;Acc:MGI:1915723]
ENSMUSG00000006273	0.0323499	8.53097	0.843955	0.912921	0.0193168	0	13014.9	14319.5	15834.8	18599.1	18031.2	21213.6	Atp6v1b2	ATPase	H+ transporting	lysosomal V1 subunit B2 [Source:MGI Symbol;Acc:MGI:109618]
ENSMUSG00000006276	0.130149	5.81148	0.403083	0.570321	0.0169862	0	1786.96	2016.14	2573.52	3047.92	2723.52	3293.92	Eps15l1	epidermal growth factor receptor pathway substrate 15-like 1 [Source:MGI Symbol;Acc:MGI:104582]
ENSMUSG00000006281	-0.0605852	5.5099	0.744929	0.848549	0.0239775	0	1185.47	2097.17	2333.22	2368.53	2124.93	2382.45	Tep1	telomerase associated protein 1 [Source:MGI Symbol;Acc:MGI:109573]
ENSMUSG00000006288	0.0422812	4.59915	0.818837	0.897031	0.0226043	0	914.034	889.942	993.385	1218.11	1235.03	1336.59	Ttc5	tetratricopeptide repeat domain 5 [Source:MGI Symbol;Acc:MGI:2683584]
ENSMUSG00000006289	-0.14489	4.95771	0.425469	0.591932	0.0230501	0	1304.28	1194.12	1309.86	1488.28	1449.24	1614.35	Osgep	O-sialoglycoprotein endopeptidase [Source:MGI Symbol;Acc:MGI:1913496]
ENSMUSG00000006299	0.0931451	6.94981	0.571862	0.719542	0.0192687	0	4478.45	4450.48	5138.54	6161.75	5910.67	7713.41	Aamp	angio-associated migratory protein [Source:MGI Symbol;Acc:MGI:107809]
ENSMUSG00000059854	2.63635	0.436219	2.48996e-10	1.50358e-08	0.0820719	1	10.912	14.8839	16	122	100.046	117.143	Hydin	HYDIN
ENSMUSG00000006304	-0.0534123	7.4196	0.754848	0.855502	0.0209126	0	6716.56	6066.45	7707.3	8377.76	8182.15	9408.66	Arpc2	actin related protein 2/3 complex	subunit 2 [Source:MGI Symbol;Acc:MGI:1923959]
ENSMUSG00000006307	-0.388437	6.41144	0.0150575	0.0570663	0.0180401	0	2955.02	4226.74	4319.79	3734.93	3594.94	4054.14	Kmt2b	lysine (K)-specific methyltransferase 2B [Source:MGI Symbol;Acc:MGI:109565]
ENSMUSG00000006315	-0.423249	6.02975	0.0227294	0.0765365	0.0244034	0	3198.38	2611.03	2873.81	2660.82	2911.25	3042.89	Tmem147	transmembrane protein 147 [Source:MGI Symbol;Acc:MGI:1915011]
ENSMUSG00000006333	-0.418686	8.22836	0.0278877	0.0887982	0.025907	0	14360.8	11705.7	13884.3	12786	13297.2	13489.1	Rps9	ribosomal protein S9 [Source:MGI Symbol;Acc:MGI:1924096]
ENSMUSG00000026073	2.63358	2.56359	2.61221e-14	3.48401e-12	0.0691848	1	75.0207	55.3638	56.1116	553.67	368.891	634.694	Il1r2	interleukin 1 receptor
ENSMUSG00000037159	2.6324	1.68277	6.80435e-12	5.76603e-10	0.0820627	1	23.0012	47.611	32.3974	249.418	214	376.557	Wee2	WEE1 homolog 2 (S. pombe) [Source:MGI Symbol;Acc:MGI:3027899]
ENSMUSG00000006344	0.506348	-0.00476078	0.252846	0.418853	0.113513	0	24	18.3621	52	62.04	60	48	Ggt5	gamma-glutamyltransferase 5 [Source:MGI Symbol;Acc:MGI:1346063]
ENSMUSG00000006356	0.532809	3.54897	0.0462689	0.127984	0.048824	0	342.627	302.83	485.322	599.302	556.748	999.665	Crip2	cysteine rich protein 2 [Source:MGI Symbol;Acc:MGI:1915587]
ENSMUSG00000025475	2.61881	1.16526	1.02849e-10	6.86575e-09	0.0884202	1	20	18	34	189.525	133.805	255.865	Adgra1	adhesion G protein-coupled receptor A1 [Source:MGI Symbol;Acc:MGI:1277167]
ENSMUSG00000006362	-0.116749	6.05165	0.503458	0.660455	0.0214227	0	1923.44	3077.45	3280.74	3460.35	3224.81	3092.19	Cbfa2t3	core-binding factor	runt domain	alpha subunit 2	translocated to	3 (human) [Source:MGI Symbol;Acc:MGI:1338013]
ENSMUSG00000006373	-0.336657	7.17295	0.0476821	0.130715	0.0205902	0	6143.96	5595.81	7208.11	6118.92	6625.51	6945.15	Pgrmc1	progesterone receptor membrane component 1 [Source:MGI Symbol;Acc:MGI:1858305]
ENSMUSG00000006378	-0.973337	5.63758	2.93202e-07	7.97316e-06	0.0249813	-1	2440.57	2605.32	2703	1688.37	2007.49	1445.75	Gcat	glycine C-acetyltransferase (2-amino-3-ketobutyrate-coenzyme A ligase) [Source:MGI Symbol;Acc:MGI:1349389]
ENSMUSG00000006386	0.199389	2.532	0.547726	0.699212	0.0739572	0	118.883	201.741	333.436	256.327	277.592	422.437	Tek	endothelial-specific receptor tyrosine kinase [Source:MGI Symbol;Acc:MGI:98664]
ENSMUSG00000066363	2.6079	0.368614	0.000217227	0.00220944	0.282562	1	0	28	14	50	156.394	116.213	Serpina3f	serine (or cysteine) peptidase inhibitor	SUR4/Elo3	yeast)-like 1 [Source:MGI Symbol;Acc:MGI:1858959]
ENSMUSG00000006392	0.251282	4.73028	0.151512	0.294461	0.0211028	0	835.175	917.561	1115.73	1436.87	1293.81	1734.22	Med8	mediator complex subunit 8 [Source:MGI Symbol;Acc:MGI:1915269]
ENSMUSG00000006395	-0.0756485	3.98978	0.71775	0.830043	0.0300084	0	639.978	599.728	664.035	742.992	748.91	896.843	Hyi	hydroxypyruvate isomerase homolog (E. coli) [Source:MGI Symbol;Acc:MGI:1915430]
ENSMUSG00000006398	0.501319	0.854973	0.348859	0.518488	0.186654	0	16	109.13	52	135.49	110.778	66	Cdc20	cell division cycle 20 [Source:MGI Symbol;Acc:MGI:1859866]
ENSMUSG00000006403	0.220549	2.07476	0.570383	0.718507	0.101343	0	59.5941	173.49	242.919	206.483	196.049	294.192	Adamts4	a disintegrin-like and metallopeptidase (reprolysin type) with thrombospondin type 1 motif	4 [Source:MGI Symbol;Acc:MGI:1339949]
ENSMUSG00000033595	2.59004	-0.17393	8.59484e-06	0.000149804	0.179021	1	0	10.6373	18	58	58	102	Lgi3	leucine-rich repeat LGI family
ENSMUSG00000006412	-0.178894	5.26719	0.324866	0.494374	0.0231777	0	1688.89	1437.11	1635.59	1840.5	1655.82	2089.17	Pfdn2	prefoldin 2 [Source:MGI Symbol;Acc:MGI:1276111]
ENSMUSG00000006418	0.0953813	6.01547	0.542842	0.694948	0.0172434	0	2079.69	2548.08	2789.85	3030.61	3214.39	4124.32	Rnf114	ring finger protein 114 [Source:MGI Symbol;Acc:MGI:1933159]
ENSMUSG00000006423	-0.605125	4.96159	0.0007542	0.0059567	0.0223062	-1	1338.19	1476.97	1618.47	1112.45	1430.22	1261.72	C330007P06Rik	RIKEN cDNA C330007P06 gene [Source:MGI Symbol;Acc:MGI:1924894]
ENSMUSG00000006435	0.194399	5.07687	0.303186	0.472876	0.0249269	0	909.829	1219.2	1654.9	1522.66	1700.08	2382.14	Neurl1a	neuralized E3 ubiquitin protein ligase 1A [Source:MGI Symbol;Acc:MGI:1334263]
ENSMUSG00000006442	-0.584812	5.7725	0.000147834	0.00161335	0.0165666	-1	2257.75	2589.59	2915.44	2003.01	2285.96	2471.57	Srm	spermidine synthase [Source:MGI Symbol;Acc:MGI:102690]
ENSMUSG00000006445	0.289698	2.4528	0.353613	0.523575	0.0644373	0	125.991	207.757	255.993	220	316.24	393.045	Epha2	Eph receptor A2 [Source:MGI Symbol;Acc:MGI:95278]
ENSMUSG00000006456	-0.26836	5.70185	0.0870827	0.201419	0.0172081	0	1719.66	2477.07	2588.05	2287.3	2413.61	2588.38	Rbm14	RNA binding motif protein 14 [Source:MGI Symbol;Acc:MGI:1929092]
ENSMUSG00000042942	2.58427	3.04588	1.66757e-15	2.6643e-13	0.0629289	1	58.0363	135.259	85.1758	814.871	569.37	779.068	Greb1l	growth regulation by estrogen in breast cancer-like [Source:MGI Symbol;Acc:MGI:3576497]
ENSMUSG00000006463	-0.133274	4.76627	0.443927	0.608377	0.0209354	0	1021.68	1153.02	1173.73	1298.06	1209.02	1505.21	Zdhhc24	zinc finger	DHHC domain containing 24 [Source:MGI Symbol;Acc:MGI:1917855]
ENSMUSG00000006464	0.325345	4.84091	0.0639527	0.16159	0.0213253	0	758.729	1127.22	1146.03	1605.42	1490	1828.8	Bbs1	Bardet-Biedl syndrome 1 (human) [Source:MGI Symbol;Acc:MGI:1277215]
ENSMUSG00000006471	-0.440664	5.18084	0.00606942	0.0292469	0.0178519	-1	1347.31	1803.33	1803.76	1537.12	1488.8	1727.74	Ndor1	NADPH dependent diflavin oxidoreductase 1 [Source:MGI Symbol;Acc:MGI:1926047]
[truncated: 14,506 more rows]
[truncated: 1 more columns]

## Sheet: Fig. 5b
GO analysis for significantly upregulated genes:														GO analysis for significantly downregulated genes
[truncated: 275 more rows]

## Sheet: Fig. 5d
Gene_ID	MS_logFC	TR_logFC
ENSMUSG00000000215	-1.87798	-1.06391
[truncated: 455 more rows]

## Sheet: Fig. 5e
mRNA stability analysis results:
[truncated: 13,171 more rows]

[truncated: 9 more sheets: Fig. 5f,h, Fig. 6b, Fig. 6c, d, Suppl. Fig. 1, Suppl. Fig. 4, Suppl. Fig. 6, Suppl. Fig. 8, Suppl. Fig. 11b, Suppl. Fig. 12]
